# Supplementary material for: Single-nucleus RNA-seq reveals that MBD5, MBD6, and SILENZIO maintain silencing in the vegetative cell of developing pollen
Source: Cell Rep. Author manuscript; Available in PMC 2022 Dec 21. (PMC9770095; doi:10.1016/j.celrep.2022.111699)
Supplement: 3 [file NIHMS1852532-supplement-3.xlsx]

## Sheet: met1
gene

## Sheet: mbd56_TDNA
gene

## Sheet: mbd56_CRISPR1
gene

## Sheet: mbd56_CRISPR2
gene

## Sheet: mbd5
gene

## Sheet: mbd6
gene

## Sheet: sln
gene

## Sheet: nrpe1
gene

## Sheet: drm12
gene

## Sheet: cmt23
gene

[truncated: 1 more sheets: mbd56_Galbraith]
