# Supplementary material for: Single-nucleus RNA-seq reveals that MBD5, MBD6, and SILENZIO maintain silencing in the vegetative cell of developing pollen
Source: Cell Rep. Author manuscript; Available in PMC 2022 Dec 21. (PMC9770095; doi:10.1016/j.celrep.2022.111699)
Supplement: 5 [file NIHMS1852532-supplement-5.csv]

p_val	avg_log2FC	pct.1	pct.2	p_val_adj	cluster	gene	gene_symbol	gene_name	TAIR_Curator_Summary	TAIR_Short_Description	Aliases
0	2.22656988831775	0.668	0.151	0	MN1	AT4G34060	DML3	demeter-like protein 3	Encodes a protein with 5-meC and thymine-DNA glycosylase activity with a preference for CpG and CpHpG sequences. Involved in maintaining methylation marks. Many targets of DML3 are senescence-associated genes (SAGs).	demeter-like protein 3	DML3
0	2.1316100414603	0.448	0.057	0	MN1	AT1G02980	CUL2	cullin 2	encodes an Arabidopsis cullin	cullin 2	ATCUL2; CUL2
0	2.11058950343458	0.451	0.069	0	MN1	AT3G18770	AT3G18770			Autophagy-related protein 13	ATG13B
0	2.07044107883814	0.396	0.058	0	MN1	AT3G53650	AT3G53650			Histone superfamily protein	HTB6
0	2.03020815539097	0.417	0.069	0	MN1	AT1G78000	SULTR1;2	sulfate transporter 1;2	Encodes a sulfate transporter that can restore sulfate uptake capacity of a yeast mutant lacking sulfate transporter genes.	sulfate transporter 1;2	SEL1; SULTR1;2
0	1.99818754066288	0.4	0.076	0	MN1	AT5G46550	AT5G46550			DNA-binding bromodomain-containing protein
0	1.93171074883153	0.313	0.022	0	MN1	AT3G55120	TT5	TRANSPARENT TESTA 5	Catalyzes the conversion of chalcones into flavanones. Required for the accumulation of purple anthocyanins in leaves and stems. Co-expressed with CHS.	Chalcone-flavanone isomerase family protein	A11; AtCHI; CFI; CHI; TT5
0	1.90258984672577	0.404	0.019	0	MN1	AT4G14245	AT4G14245
0	1.85057260187355	0.506	0.135	0	MN1	AT5G65480	AT5G65480		CCL1 is induced by WUS and binds to the kinase domains of BAM1 and CLV1. Localizes to lipid rich plasma membrane rafts. Likely to be involved in WUS/CLV signaling pathway.		CCI1
0	1.83079764551002	0.347	0.036	0	MN1	AT5G65360	AT5G65360			Histone superfamily protein	H3.1; HTR1
0	1.82525248329018	0.35	0.026	0	MN1	AT1G63480	AT1G63480			AT hook motif DNA-binding family protein	AHL12
0	1.82063358220473	0.432	0.057	0	MN1	AT2G32470	AT2G32470			F-box associated ubiquitination effector family protein
0	1.80777571439742	0.403	0.033	0	MN1	AT5G61000	RPA70D			Replication factor-A protein 1-related	ATRPA70D; RPA1D; RPA70D
0	1.77546562201434	0.395	0.06	0	MN1	AT3G45930	AT3G45930			Histone superfamily protein
0	1.76253492166215	0.361	0.048	0	MN1	AT3G45980	HTB9		Encodes a histone 2B (H2B) protein. This protein can be ubiquitinated in planta; and this modification depends on the HUB1 and HUB2 E3 ubiquitin ligases as well as the UBC1 and UBC2 E2 ubiquitin conjugating enzymes. Lysine 146 appears to be the site of the ubiquitin addition.	Histone superfamily protein	H2B; HTB9
0	1.75607665556982	0.401	0.056	0	MN1	AT1G09200	AT1G09200			Histone superfamily protein	H3.1; HTR2
0	1.74128815637929	0.476	0.121	0	MN1	AT2G39705	RTFL8	ROTUNDIFOLIA like 8		ROTUNDIFOLIA like 8	DVL11; RTFL8
0	1.71431847154018	0.408	0.047	0	MN1	AT3G20670	HTA13	histone H2A 13	Encodes HTA13; a histone H2A protein.	histone H2A 13	HTA13
0	1.70849267591413	0.468	0.058	0	MN1	AT3G54560	HTA11	histone H2A 11	Encodes HTA11; a histone H2A protein. Loss of all H2A.Z (triple mutant with HTA8 and HTA9) results in a reduction in DNA methylation of transposons but not that of genes. Loss of H2A.Z causes misregulation of many genes involved in the response to developmental and environmental cues; and that these genes tend to have high levels of gene-body H2A.Z.	histone H2A 11	H2A.Z; HTA11
0	1.70172842659692	0.234	0.005	0	MN1	AT5G60090	AT5G60090			Protein kinase superfamily protein
0	1.68926816061035	0.283	0.01	0	MN1	AT4G15460	AT4G15460			glycine-rich protein
0	1.6715687011829	0.453	0.115	0	MN1	AT3G28540	AT3G28540			P-loop containing nucleoside triphosphate hydrolases superfamily protein
0	1.67099656227682	0.267	0.005	0	MN1	AT4G16780	HB-2	homeobox protein 2	Encodes a homeodomain-leucine zipper protein that is rapidly and strongly induced by changes in the ratio of red to far-red light. It is also involved in cell expansion and cell proliferation and in the response to auxin. The mRNA is cell-to-cell mobile.	homeobox protein 2	ATHB-2; ATHB2; HAT4; HB-2
0	1.66990968275876	0.42	0.098	0	MN1	AT5G43530	AT5G43530			Helicase protein with RING/U-box domain	RAD5B
0	1.66948723713054	0.396	0.04	0	MN1	AT4G14340	CKI1	casein kinase I	Phosphorylates serine or threonine residues that are near and C-terminal to acidic side chains on a variety of target proteins. Member of CKL gene family (CKL-C group).	casein kinase I	CKI1; CKL11
0	1.66403804359381	0.439	0.063	0	MN1	AT5G23420	HMGB6	high-mobility group box 6	Encodes HMGB6; a protein belonging to the subgroup of HMGB (high mobility group B) proteins. Localized in the nucleus. Binds to supercoiled DNA in vitro. HMGB6 is phosphorylated by protein kinase CK2alpha within its acidic C-terminal domain.	high-mobility group box 6	HMGB6
0	1.64874256415661	0.395	0.08	0	MN1	AT2G42480	AT2G42480			TRAF-like family protein
0	1.62906595195779	0.227	0.002	0	MN1	AT2G40560	AT2G40560			Protein kinase superfamily protein
0	1.61502094316407	0.472	0.111	0	MN1	AT5G43340	PHT1;6	phosphate transporter 1;6	Encodes Pht1;6; a member of the Pht1 family of phosphate transporters which include: Pht1;1/At5g43350; Pht1;2/At5g43370; Pht1;3/At5g43360; Pht1;4/At2g38940; Pht1;5/At2g32830; Pht1;6/At5g43340; Pht1;7/At3g54700; Pht1;8/At1g20860; Pht1;9/At1g76430 (Plant Journal 2002; 31:341).	phosphate transporter 1;6	PHT1;6; PHT6
0	1.61485981122575	0.372	0.051	0	MN1	AT2G12550	NUB1	homolog of human NUB1		ubiquitin-associated (UBA)/TS-N domain-containing protein	NUB1
0	1.60362667626787	0.35	0.032	0	MN1	AT1G56030	AT1G56030			RING/U-box superfamily protein	PUB57
0	1.60097919169607	0.277	0.018	0	MN1	AT5G10390	AT5G10390			Histone superfamily protein	H3.1; HTR13
0	1.58813585550909	0.315	0.018	0	MN1	AT3G56560	NAC065	NAC domain containing protein 65		NAC domain containing protein 65	anac065; NAC065
0	1.57709188356498	0.371	0.045	0	MN1	AT5G43110	PUM14	pumilio 14	Encodes a member of the Arabidopsis Pumilio (APUM) proteins containing PUF domain (eight repeats of approximately 36 amino acids each). PUF proteins regulate both mRNA stability and translation through sequence-specific binding to the 3' UTR of target mRNA transcripts.	pumilio 14	APUM14; PUM14
0	1.56980533341504	0.416	0.086	0	MN1	AT2G38810	HTA8	histone H2A 8	Encodes HTA8; a histone H2A protein. Loss of all H2A.Z (triple mutant with HTA9 and HTA11) results in a reduction in DNA methylation of transposons but not that of genes. Loss of H2A.Z causes misregulation of many genes involved in the response to developmental and environmental cues; and that these genes tend to have high levels of gene-body H2A.Z.	histone H2A 8	H2A.Z; HTA8
0	1.56601859718042	0.416	0.074	0	MN1	AT5G61950	AT5G61950			Ubiquitin carboxyl-terminal hydrolase-related protein
0	1.55876964537892	0.36	0.037	0	MN1	AT2G26940	AT2G26940			C2H2-type zinc finger family protein
0	1.55675690477129	0.335	0.029	0	MN1	AT4G11730	AT4G11730			Cation transporter/ E1-E2 ATPase family protein
0	1.5174067005118	0.415	0.086	0	MN1	AT1G69840	AT1G69840			SPFH/Band 7/PHB domain-containing membrane-associated protein family	AtHIR1
0	1.50027984534039	0.321	0.03	0	MN1	AT1G43140	AT1G43140			Cullin family protein
0	1.47851392775727	0.295	0.045	0	MN1	AT3G46030	HTB11			Histone superfamily protein	HTB11
0	1.47376962046418	0.34	0.039	0	MN1	AT2G21790	RNR1	ribonucleotide reductase 1	encodes large subunit of ribonucleotide reductase involved in the production of deoxyribonucleoside triphosphates (dNTPs) for DNA replication and repair	ribonucleotide reductase 1	ATRNR1; CLS8; DPD2; R1; RNR1
0	1.47299461986236	0.304	0.039	0	MN1	AT3G46320	AT3G46320			Histone superfamily protein
0	1.44561176759598	0.395	0.069	0	MN1	AT2G34010	AT2G34010				TIE4
0	1.42176157419814	0.284	0.019	0	MN1	AT5G64870	AT5G64870		Belongs to the group of plant flotillins; which are plasma membrane proteins. Flot3 is found in membrane nanodomains.	SPFH/Band 7/PHB domain-containing membrane-associated protein family	FLOT3
0	1.41859076259685	0.382	0.082	0	MN1	AT2G42475	AT2G42475
0	1.41675774672638	0.342	0.07	0	MN1	AT5G56000	Hsp81.4	HEAT SHOCK PROTEIN 81.4		HEAT SHOCK PROTEIN 81.4	AtHsp90.4; Hsp81.4
0	1.39677701450545	0.4	0.069	0	MN1	AT2G27170	TTN7	TITAN7	Encodes a member of the Arabidopsis cohesin complex that is essential for viability and sister chromatid alignment.	Structural maintenance of chromosomes (SMC) family protein	SMC3; TTN7
0	1.39037562845379	0.334	0.063	0	MN1	AT5G55590	QRT1	QUARTET 1	Encodes a protein with pectin methylesterase activity. No change in activity were detected in mutants defective in this gene; which was interpreted as a result of redundancy of product function with other pectin methylesterases. The gene product is required for pollen separation during normal development. In qrt mutants; the outer walls of the four meiotic products of the pollen mother cell are f…	Pectin lyase-like superfamily protein	QRT1
0	1.38822122107951	0.267	0.019	0	MN1	AT2G28760	UXS6	UDP-XYL synthase 6		UDP-XYL synthase 6	UXS6
0	1.37895134425329	0.294	0.046	0	MN1	AT2G46620	AT2G46620			P-loop containing nucleoside triphosphate hydrolases superfamily protein
0	1.36483470588336	0.3	0.053	0	MN1	AT2G03170	SK14	SKP1-like 14		SKP1-like 14	ASK14; SK14
0	1.36388935152806	0.262	0.026	0	MN1	AT5TE49725	NA	NA	NA	NA	NA
0	1.34784810268221	0.231	0.007	0	MN1	AT5G40942	RNR2B		Annotated as pseudogene of ribonucleoside-diphosphate reductase small chain/ ribonucleotide reductase.Probably not a pseudogene based on evidence for transcription (RNA-seq) and translation (Ribo-seq) described in PMID:27791167		RNR2B
0	1.34678209681941	0.287	0.029	0	MN1	AT1G68390	AT1G68390			Core-2/I-branching beta-1;6-N-acetylglucosaminyltransferase family protein
0	1.33803952165366	0.227	0.009	0	MN1	AT5G44480	DUR	DEFECTIVE UGE IN ROOT	mutant has Altered lateral root; UDP Glucose Epimerase The mRNA is cell-to-cell mobile.	NAD(P)-binding Rossmann-fold superfamily protein	DUR
0	1.33471801439338	0.282	0.033	0	MN1	AT3G58370	AT3G58370			TRAF-like family protein
0	1.33015243552986	0.242	0.011	0	MN1	AT1G04020	BARD1	breast cancer associated RING 1	Encodes a protein containing two tandem BRCA1 C-Terminal (BRCT) domains; which function in phosphorylation-dependent protein-protein interactions. Loss of function mutations cause defects in meristem organization due to failure to repress WUS. BARD1 binds to WUS promoter and over expression of BARD reduces the extent of WUS expression.	breast cancer associated RING 1	ATBARD1; BARD1; ROW1
0	1.31747613859877	0.305	0.053	0	MN1	novel-Chr1-coding-373	NA	NA	NA	NA	NA
0	1.31319087762197	0.271	0.021	0	MN1	AT3G12830	AT3G12830			SAUR-like auxin-responsive protein family	SAUR72
0	1.31209225149829	0.249	0.014	0	MN1	AT5G41460	AT5G41460			Protein of unknown function (DUF604)
0	1.31052939710851	0.341	0.069	0	MN1	AT2G31770	ARI9	ARIADNE 9		RING/U-box superfamily protein	ARI9; ATARI9
0	1.30526131356569	0.33	0.046	0	MN1	AT2G42600	PPC2	phosphoenolpyruvate carboxylase 2	Encodes one of four Arabidopsis phosphoenolpyruvate carboxylase proteins.PPC1 and PPC2 are crucial for balancing carbon and nitrogen metabolism.	phosphoenolpyruvate carboxylase 2	ATPPC2; PPC2
0	1.29867080182571	0.266	0.021	0	MN1	AT5G61260	AT5G61260			Plant calmodulin-binding protein-related
0	1.29699158435645	0.202	0.002	0	MN1	AT2G40500	AT2G40500			Protein kinase superfamily protein
0	1.29019776426383	0.345	0.056	0	MN1	AT1G33970	AT1G33970		IAN9 is a member of a small family of proteins. It's expression is repressed upon pathogen infection and loss of function mutants show increased resistance to bacterial pathogens.	P-loop containing nucleoside triphosphate hydrolases superfamily protein	IAN9
0	1.27869092407502	0.25	0.017	0	MN1	AT5G08020	RPA70B	RPA70-kDa subunit B	Encodes a homolog of Replication Protein A. rpa70b mutants are hypersensitive to UV-B radiation and MMS treatments suggesting a role for this protein in DNA damage repair. The mRNA is cell-to-cell mobile.	RPA70-kDa subunit B	ATRPA70B; RPA1B; RPA70B
0	1.27473374690955	0.162	0.004	0	MN1	AT4G33870	AT4G33870			Peroxidase superfamily protein
0	1.27358267912162	0.252	0.013	0	MN1	AT3G27640	AT3G27640			Transducin/WD40 repeat-like superfamily protein
0	1.24473461259299	0.287	0.051	0	MN1	AT5G03340	AtCDC48C	cell division cycle 48C		ATPase; AAA-type; CDC48 protein	AtCDC48C
0	1.24086357341192	0.323	0.06	0	MN1	AT5G49240	APRR4	pseudo-response regulator 4	member of Response Regulator: Pseudo	pseudo-response regulator 4	APRR4; PRR4
0	1.24084348971382	0.247	0.028	0	MN1	AT3G23000	CIPK7	CBL-interacting protein kinase 7	Encodes a serine/threonine protein kinase with similarities to CBL-interacting protein kinases; SNF1 and SOS2. The mRNA is cell-to-cell mobile.	CBL-interacting protein kinase 7	ATSR2; ATSRPK1; CIPK7; PKS7; SnRK3.10
0	1.23701710753762	0.158	0.003	0	MN1	AT1G07690	AT1G07690
0	1.22426320479199	0.245	0.035	0	MN1	AT3G50510	LBD28	LOB domain-containing protein 28		LOB domain-containing protein 28	LBD28
0	1.22073853828303	0.222	0.013	0	MN1	AT5G51390	AT5G51390
0	1.21488646090374	0.28	0.047	0	MN1	AT2G44195	AT2G44195			CBF1-interacting co-repressor CIR; N-terminal;Pre-mRNA splicing factor
0	1.20323317837493	0.183	0.008	0	MN1	AT1G14790	RDR1	RNA-dependent RNA polymerase 1	Encodes RNA-dependent RNA polymerase. While not required for virus-induced post-transcriptional gene silencing (PTGS); it can promote turnover of viral RNAs in infected plants. Nomenclature according to Xie; et al. (2004). Involved in the production of Cucumber Mosaic Virus siRNAs.	RNA-dependent RNA polymerase 1	AtRDR1; ATRDRP1; RDR1
0	1.19569263545035	0.21	0.011	0	MN1	AT3G13380	BRL3	BRI1-like 3	Similar to BRI; brassinosteroid receptor protein.	BRI1-like 3	BRL3
0	1.19382784104398	0.223	0.01	0	MN1	AT2G43440	AT2G43440			F-box and associated interaction domains-containing protein
0	1.19257829631324	0.239	0.012	0	MN1	AT5G13060	ABAP1	ARMADILLO BTB protein 1	Encodes a novel Armadillo BTB protein that intreacts with the pre-replication complex and several transcription factors. Overexpression results in decreased cell proliferation and loss of function results in increased cell proliferation suggesting a role in negative regulation of cellular proliferation.	ARMADILLO BTB protein 1	ABAP1
0	1.19188004646777	0.205	0.024	0	MN1	AT2G44530	AT2G44530			Phosphoribosyltransferase family protein	AtPRS5; PRS5
0	1.19142866679578	0.252	0.038	0	MN1	AT1G49330	AT1G49330			hydroxyproline-rich glycoprotein family protein
0	1.19057388752156	0.246	0.035	0	MN1	AT1G78720	AT1G78720			SecY protein transport family protein
0	1.176610193291	0.222	0.012	0	MN1	AT1G65342	AT1G65342
0	1.17387436525325	0.193	0.003	0	MN1	AT4G33930	AT4G33930		Encodes a protein with 14.6% glycine residues; similar to hyphally regulated protein from Candida albicans; PIR2:S58135	Cupredoxin superfamily protein
0	1.1644230840076	0.202	0.005	0	MN1	AT1G23160	AT1G23160		Acyl acid amido synthetase involved in conjugation of an amino acid to a plant hormone; a reaction that regulates free hormone concentration and downstream responses. Can also conjugate chorismate; a precursor of aromatic amino acids and salicylic acid; to cysteine and glutamate; respectively.	Auxin-responsive GH3 family protein	GH3.7
0	1.15680547654753	0.257	0.038	0	MN1	AT2G34100	AT2G34100
0	1.15055021422108	0.234	0.027	0	MN1	AT4G20810	AT4G20810			transcription initiation factor IIE (TFIIE) alpha subunit family protein / general transcription factor TFIIE family protein
0	1.1348258545814	0.243	0.026	0	MN1	AT4G13510	AMT1;1	ammonium transporter 1;1	Encodes a plasma membrane localized ammonium transporter. Contains a cytosolic trans-activation domain essential for ammonium uptake. The mRNA is cell-to-cell mobile.	ammonium transporter 1;1	AMT1;1; ATAMT1; ATAMT1;1
0	1.1227302097725	0.189	0.009	0	MN1	AT1G65810	AT1G65810			P-loop containing nucleoside triphosphate hydrolases superfamily protein
0	1.10854783267635	0.252	0.031	0	MN1	AT5G46740	UBP21	ubiquitin-specific protease 21	Encodes a ubiquitin-specific protease.	ubiquitin-specific protease 21	UBP21
0	1.09603678759091	0.287	0.048	0	MN1	AT1G65470	FAS1	FASCIATA 1	Chromatin Assembly Factor-1 (CAF-1) p150 subunit. Mutants have reduced heterochromatin content. In Arabidopsis; the three CAF-1 subunits are encoded by FAS1; FAS2 and; most likely; MSI1; respectively. Mutations in FAS1 or FAS2 lead to increased frequency of homologous recombination and T-DNA integration in Arabidopsis.	chromatin assembly factor-1 (FASCIATA1) (FAS1)	FAS1; FUGU2; NFB2
0	1.09032960776334	0.182	0.005	0	MN1	AT1G54300	AT1G54300
0	1.08301637195437	0.192	0.022	0	MN1	AT3G52115	GR1	gamma response gene 1	Induced in response to ionizing radiation; shows basal expression in mitotically active cells and high expression in endoreduplicating cells. May be involved in DNA damage-induced growth arrest. Protein sequence contains a PEST destruction box.	gamma response gene 1	ATCOM1; ATGR1; COM1; GR1
0	1.08120279529968	0.175	0.009	0	MN1	AT1G47210	CYCA3;2	cyclin-dependent protein kinase 3;2		cyclin-dependent protein kinase 3;2	CYCA3;2
0	1.08028453693946	0.215	0.023	0	MN1	AT1G76160	sks5	SKU5 similar 5		SKU5 similar 5	sks5
0	1.04903509575117	0.171	0.005	0	MN1	AT1G78640	AT1G78640
0	1.04552937264926	0.227	0.023	0	MN1	AT5G46710	AT5G46710			PLATZ transcription factor family protein
0	1.04179825270008	0.149	0.011	0	MN1	AT2G33000	AT2G33000			ubiquitin-associated (UBA)/TS-N domain-containing protein-related
0	1.03883146026649	0.169	0.005	0	MN1	AT1G30840	PUP4	purine permease 4	Member of a family of proteins related to PUP1; a purine transporter. May be involved in the transport of purine and purine derivatives such as cytokinins; across the plasma membrane.	purine permease 4	ATPUP4; PUP4
0	1.03333466147595	0.153	0.011	0	MN1	AT2G18230	PPa2	pyrophosphorylase 2	Encodes a protein that might have inorganic pyrophosphatase activity.	pyrophosphorylase 2	AtPPa2; PPa2
0	1.0284032425658	0.189	0.018	0	MN1	AT1G67220	HAC2	histone acetyltransferase of the CBP family 2		histone acetyltransferase of the CBP family 2	ATHPCAT1; HAC02; HAC2
0	1.02378845920707	0.213	0.024	0	MN1	AT5G45370	UMAMIT1	Usually multiple acids move in and out Transporters 1	nodulin MtN21-like transporter family protein	nodulin MtN21 /EamA-like transporter family protein	UMAMIT1
0	1.00361278853858	0.192	0.02	0	MN1	AT1G71010	FAB1C	FORMS APLOID AND BINUCLEATE CELLS 1C	Encodes a protein that is predicted to act as a phosphatidylinositol-3P 5-kinase; but; because it lacks a FYVE domain; it is unlikely to be efficiently targeted to membranes containing the proposed phosphatidylinositol-3P substrate. Therefore; its molecular function remains unknown. The mRNA is cell-to-cell mobile.	FORMS APLOID AND BINUCLEATE CELLS 1C	FAB1C
0	1.00054065063718	0.149	0.009	0	MN1	AT4G25180	AT4G25180			RNA polymerase III RPC4
0	1.00040605191156	0.187	0.004	0	MN1	AT4G14250	AT4G14250		This locus is annotated as a protein-coding gene in TAIR10. Based on communication with Jean-Luc GALLOIS (April 2013); this gene is split into two UBX domain-containing pseudogenes: one retains the original name: AT4G14250 (Chr4:8213237..8211984); one given a new locus identifier AT4G14245 (Chr4:8210231..8208985). Note that the Map Detail Image on the locus detial page and in GBrowse will not be …	structural constituent of ribosome
0	0.992246678087434	0.199	0.015	0	MN1	AT2G42465	AT2G42465
0	0.989655266777428	0.229	0.031	0	MN1	AT1G01370	HTR12		Encodes a centromere-identifying protein histone H3 variant. Localized at centromeres in both mitotic and meiotic cells. Aurora3 phosphorylates CENH3 at S65; this post-translational modification is required for the proper development of the floral meristem.	Histone superfamily protein	CENH3; HTR12
0	0.987427744781209	0.197	0.016	0	MN1	AT5G25250	FLOT1	flotillin 1	Encodes a protein that is involved in a membrane microdomain-dependent; but clathrin-independent; endocytic pathway required for optimal seedling development. The mRNA is cell-to-cell mobile.	SPFH/Band 7/PHB domain-containing membrane-associated protein family	FLOT1
0	0.986202068678654	0.173	0.003	0	MN1	AT3G15490	AT3G15490			Regulator of Vps4 activity in the MVB pathway protein	ISTL11
0	0.984498960546032	0.222	0.028	0	MN1	AT1G66400	CML23	calmodulin like 23	Encodes a calmodulin-like protein. Regulates nitric oxide levels and transition to flowering.	calmodulin like 23	CML23
0	0.977137692592248	0.182	0.014	0	MN1	AT4G39290	AT4G39290			Galactose oxidase/kelch repeat superfamily protein
0	0.976282368353666	0.172	0.012	0	MN1	AT1G77570	AT1G77570			Winged helix-turn-helix transcription repressor DNA-binding	AtREN1; REN1
0	0.971053158131902	0.198	0.02	0	MN1	AT3G17260	AT3G17260			transposable element gene
0	0.960857147396995	0.14	0.007	0	MN1	AT5G44330	AT5G44330			Tetratricopeptide repeat (TPR)-like superfamily protein
0	0.949715102947178	0.184	0.012	0	MN1	AT1G61470	AT1G61470		Deadenylase.	Polynucleotidyl transferase; ribonuclease H-like superfamily protein	CAF1e
0	0.947348397676483	0.174	0.01	0	MN1	AT1G50040	AT1G50040			Protein of unknown function (DUF1005)
0	0.94628891302507	0.159	0.007	0	MN1	AT3G14740	AT3G14740			RING/FYVE/PHD zinc finger superfamily protein
0	0.94494216778244	0.129	0.003	0	MN1	AT2G38690	AT2G38690
0	0.938745541982226	0.123	0.003	0	MN1	AT5G37410	AT5G37410			Family of unknown function (DUF577)
0	0.935024570461906	0.197	0.015	0	MN1	AT1G60250	BBX26	B-box domain protein 26		B-box zinc finger family protein	BBX26
0	0.916132501111399	0.157	0.004	0	MN1	AT4G19000	IWS2		The C-terminal portion of this protein has homology to the C-termini of the IWS1 (Interacts With Spt6) proteins found in yeast and humans.	Transcription elongation factor (TFIIS) family protein	ATIWS2; IWS2
0	0.913082575060121	0.195	0.015	0	MN1	novel-Chr4-coding-272	NA	NA	NA	NA	NA
0	0.91198279898512	0.234	0.032	0	MN1	AT5G44635	MCM6	MINICHROMOSOME MAINTENANCE 6		minichromosome maintenance (MCM2/3/5) family protein	MCM6
0	0.899242979074175	0.142	0.008	0	MN1	AT1G17480	IQD7	IQ-domain 7	Transient expression of Pro35S:GFP-IQD7 in leaves of N. benthamiana alters microtubule organization; in patterns similar to Pro35S:GFP-IQD8 and Pro35S:GFP-IQD6.Member of IQ67 (CaM binding) domain containing family.	IQ-domain 7	IQD7
0	0.897261948724068	0.135	0.005	0	MN1	AT5G67600	WIH1	WINDHOSE 1			AthCYSTM13; WIH1
0	0.896668232353221	0.231	0.029	0	MN1	AT2G38720	MAP65-5	microtubule-associated protein 65-5		microtubule-associated protein 65-5	MAP65-5
0	0.890653317937424	0.137	0.005	0	MN1	AT3G48770	AT3G48770			DNA binding;ATP binding
0	0.882805035269518	0.146	0.005	0	MN1	AT2G15770	AT2G15770			Cupredoxin superfamily protein
0	0.877893533940516	0.133	0.004	0	MN1	AT1G53180	AT1G53180
0	0.8757237207186	0.159	0.015	0	MN1	novel-Chr1-coding-307	NA	NA	NA	NA	NA
0	0.873996727635805	0.184	0.017	0	MN1	AT4G20110	VSR7	VACUOLAR SORTING RECEPTOR 7		VACUOLAR SORTING RECEPTOR 7	BP80-3;1; VSR3;1; VSR7
0	0.873896446010742	0.145	0.002	0	MN1	AT3G59070	AT3G59070			Cytochrome b561/ferric reductase transmembrane with DOMON related domain
0	0.870745360254422	0.171	0.014	0	MN1	AT1G70020	AT1G70020			Protein of unknown function (DUF1163)
0	0.865933566364423	0.152	0.007	0	MN1	AT2G16190	AT2G16190
0	0.863069116235192	0.118	0.008	0	MN1	AT1G15320	AT1G15320
0	0.859643263252103	0.145	0.01	0	MN1	AT2G25700	SK3	SKP1-like 3	E3 ubiquitin ligase SCF complex subunit SKP1/ASK1 (At3); putative; E3 ubiquitin ligase; similar to fimbriata-associated protein fap1 GI:2673868 from (Antirrhinum majus. Interacts with F-box proteins.	SKP1-like 3	ASK3; SK3
0	0.85269003325083	0.149	0.006	0	MN1	AT3G53640	AT3G53640			Protein kinase superfamily protein
0	0.841695377779621	0.163	0.013	0	MN1	AT2G01960	TET14	tetraspanin14	Member of TETRASPANIN family	tetraspanin14	TET14
0	0.836600479324787	0.138	0.006	0	MN1	AT5G42440	AT5G42440			Protein kinase superfamily protein
0	0.835921808082886	0.152	0.012	0	MN1	AT1G05320	AT1G05320				PICL
0	0.834628503693791	0.145	0.002	0	MN1	AT4G30872	AT4G30872			other RNA
0	0.822458871316463	0.155	0.006	0	MN1	novel-Chr5-coding-105	NA	NA	NA	NA	NA
0	0.821253350013538	0.147	0.013	0	MN1	AT5G59230	AT5G59230			transcription factor-related
0	0.817452984210819	0.123	0.006	0	MN1	AT1G01610	GPAT4	GLYCEROL-3-PHOSPHATE sn-2-ACYLTRANSFERASE 4	bifunctional sn-glycerol-3-phosphate 2-O-acyltransferase/phosphatase. Involved in cutin assembly and is functionally redundant with GPAT8.	glycerol-3-phosphate acyltransferase 4	ATGPAT4; GPAT4
0	0.816968739315166	0.142	0.005	0	MN1	AT3G48100	RR5	response regulator 5	Encodes a transcription repressor that mediates a negative feedback loop in cytokinin signalling. ARR5 expression is upregulated by Class I KNOX genes. Arr5 protein is stabilized by cytokinin in a two-component phosphorelay.	response regulator 5	ARR5; ATRR2; IBC6; RR5
0	0.810931478298814	0.157	0.015	0	MN1	AT2G43430	GLX2-1	glyoxalase 2-1	Encodes a predicted mitochondrial glyoxalase GLX2-1. Studies using recombinant protein show that GLX2-1 contains a dinuclear metal binding site; but does not have glyoxalase 2 activity. Required for abiotic stress but not for normal plant growth.	glyoxalase 2-1	GLX2-1; GLY1
0	0.802476171179222	0.11	0.005	0	MN1	AT1G65140	AT1G65140			Ubiquitin carboxyl-terminal hydrolase family protein
0	0.800853012435606	0.17	0.017	0	MN1	AT5G52910	ATIM	TIMELESS	homolog of Drosophila timeless	timeless family protein	ATIM
0	0.79276987698803	0.131	0.004	0	MN1	AT3G09790	UBQ8	ubiquitin 8	encodes a ubiquitin-like protein that contains tandem repeats of the ubiquitin coding region; but at least one repeat per gene encodes a protein with amino acid substitutions.	ubiquitin 8	UBQ8
0	0.777641760202354	0.109	0.001	0	MN1	AT1G60360	AT1G60360			RING/U-box superfamily protein	BTL17
0	0.769605459166894	0.127	0.004	0	MN1	AT3G58390	AT3G58390		Represses the RNA the non-stop decay (NSD) and no-go decay (NGD) quality control systems that act during translation. Impairs NSD likely by sequestering the HBS1 components of the NSD complex.	Eukaryotic release factor 1 (eRF1) family protein	PEL2
0	0.766684139123463	0.124	0.002	0	MN1	AT5G53720	AT5G53720			RNA-binding (RRM/RBD/RNP motifs) family protein
0	0.757513265078038	0.124	0.004	0	MN1	novel-Chr4-noncoding-497	NA	NA	NA	NA	NA
0	0.756200233061716	0.109	0.002	0	MN1	AT1G11670	AT1G11670			MATE efflux family protein
0	0.754056855413332	0.124	0.005	0	MN1	AT3G45555	AT3G45555			RING/U-box protein
0	0.746114926238744	0.119	0.007	0	MN1	AT5G46380	AT5G46380			Kinase-related protein of unknown function (DUF1296)
0	0.734568374486946	0.114	0.003	0	MN1	AT5G26594	RR24	response regulator 24	Encodes an atypical subtype of the ARR (Arabidopsis response regulator) protein family . It appears to be expressed in floral buds; mature flowers; and pollen. But; unlike the related ARR22 protein; it does not appear to be expressed at the seed:funiculus junction.	response regulator 24	ARR24; RR24
0	0.731283564885527	0.144	0.01	0	MN1	AT1G54030	MVP1	MODIFIED VACUOLE PHENOTYPE 1	Encodes a vacuolar protein. Mutation causes organizational defects in the endoplasmic reticulum and aberrant protein trafficking in the plant secretory pathway. The mRNA is cell-to-cell mobile.	GDSL-like Lipase/Acylhydrolase superfamily protein	ERMO3; GOLD36; MVP1; NUC
0	0.729514049024367	0.129	0.009	0	MN1	AT1G35625	AT1G35625			RING/U-box superfamily protein
0	0.722106644978228	0.13	0.009	0	MN1	AT5TE49725-v2	NA	NA	NA	NA	NA
0	0.713078428331364	0.127	0.007	0	MN1	AT1G70460	PERK13	proline-rich extensin-like receptor kinase 13	Encodes a member of the proline-rich extensin-like receptor kinase (PERK) family. This family consists of 15 predicted receptor kinases (PMID: 15653807).	root hair specific 10	AtPERK13; PERK13; RHS10
0	0.704365737517635	0.113	0.006	0	MN1	AT3G07250	AT3G07250			nuclear transport factor 2 (NTF2) family protein / RNA recognition motif (RRM)-containing protein
0	0.69714160243246	0.126	0.004	0	MN1	AT2G34555	ATGA2OX3	gibberellin 2-oxidase 3	Encodes a gibberellin 2-oxidase that acts on C19 gibberellins to deactivate them.	gibberellin 2-oxidase 3	ATGA2OX3; GA2OX3
0	0.688222862734222	0.107	0.005	0	MN1	AT5G59120	SBT4.13	subtilase 4.13	SBT4.13 subtilase. Activity is inhibited by SPI-1.	subtilase 4.13	ATSBT4.13; SBT4.13
0	0.682211374853982	0.111	0.005	0	MN1	AT3G17460	AT3G17460			PHD finger family protein
0	0.678508864493647	0.102	0.004	0	MN1	AT1G72010	AT1G72010		Modulates GA-dependent stamen filament elongation by direct activation of SAUR63 subfamily genes through conserved target sites in their promoters.	TCP family transcription factor	AtTCP22; TCP22
0	0.67646649852279	0.13	0.006	0	MN1	AT3G06970	AT3G06970			RNA-binding (RRM/RBD/RNP motifs) family protein
0	0.669448213140624	0.118	0.008	0	MN1	AT2G42260	UVI4	UV-B-INSENSITIVE 4	Encodes a novel plant-specific protein of unknown function. The UVI4 gene is expressed mainly in actively dividing cells. The hypocotyl cells in mutant seedlings undergo one extra round of endoreduplication. The uvi4 mutation also promoted the progression of endo-reduplication during leaf development.	uv-b-insensitive 4	PYM; UVI4
0	0.665693331425929	0.104	0.002	0	MN1	AT3TE25510	NA	NA	NA	NA	NA
0	0.663128449765338	0.127	0.008	0	MN1	AT1G02970	WEE1	WEE1 kinase homolog	Protein kinase that negatively regulates the entry into mitosis.	WEE1 kinase homolog	ATWEE1; WEE1
0	0.647753919502831	0.11	0.006	0	MN1	AT1G62270	AT1G62270			F-box and associated interaction domains-containing protein
0	0.62638636101094	0.112	0.002	0	MN1	AT1G66000	AT1G66000			Family of unknown function (DUF577)
0	0.624313837330268	0.112	0.004	0	MN1	AT1G44080	AT1G44080			F-box family protein with a domain of unknown function (DUF295)	AtFDA1
0	0.621061214825634	0.105	0.005	0	MN1	AT1G11960	AT1G11960		Calcium channel that is phosphorylated by BIK1 in the presence of PAMPS and required for stomatal immunity.	ERD (early-responsive to dehydration stress) family protein	OSCA1.3
0	0.598586416662333	0.104	0.005	0	MN1	AT5G40250	AT5G40250			RING/U-box superfamily protein	ATL46
0	0.594832642382279	0.107	0.005	0	MN1	AT5G03320	AT5G03320			Protein kinase superfamily protein	PBL40; PCRK2
0	0.585210074150976	0.109	0.003	0	MN1	AT4G27890	AT4G27890			HSP20-like chaperones superfamily protein	BOB2
0	0.573141727316409	0.1	0.003	0	MN1	AT1G24230	AT1G24230			Paired amphipathic helix (PAH2) superfamily protein
0	0.569268862680829	0.1	0.003	0	MN1	AT3G23480	AT3G23480			Cyclopropane-fatty-acyl-phospholipid synthase
1.02804432494093e-306	1.16072321303884	0.272	0.046	3.9282601700318e-302	MN1	AT5G61620	AT5G61620			myb-like transcription factor family protein
4.07180297384806e-306	1.39002428805043	0.401	0.096	1.55587663433708e-301	MN1	AT1G77850	ARF17	auxin response factor 17	Encodes a transcriptional regulator that directly binds to the promoter of MYB108 and plays a crucial role in anther dehiscence; pollen wall pattern formation; tapetum development; and auxin signal transduction in anthers. It is post-transcriptionally regulated by miR160 and regulates early auxin response genes.	auxin response factor 17	ARF17
1.20773483228742e-305	1.33527137445792	0.317	0.06	4.61487556765346e-301	MN1	AT5G59870	HTA6	histone H2A 6	Encodes HTA6; a histone H2A protein.	histone H2A 6	h2a.w.6; HTA6
1.28355890383222e-305	1.57444321273912	0.384	0.093	4.90460692743331e-301	MN1	AT1G26190	AT1G26190		TTM2 is a triphosphate tunnel metalloenzyme that displays pyrophosphatase activity.It contains both a uridine kinase (UK) domain and CYTH domain. TTM2 is involved in negative regulation defense response to pathogens (PMID:28733390).	Phosphoribulokinase / Uridine kinase family	AtTTM2; TTM2
1.32285088672104e-305	1.28173232166369	0.28	0.049	5.05474552324978e-301	MN1	AT3G21140	AT3G21140			Pyridoxamine 5'-phosphate oxidase family protein	ONE1
1.59290189728281e-305	0.821980706700282	0.167	0.017	6.08663743970735e-301	MN1	AT1G18197	AT1G18197
7.18732532268371e-305	1.00935162327492	0.232	0.034	2.74634887905067e-300	MN1	AT3G10580	AT3G10580			Homeodomain-like superfamily protein
3.0199606516236e-304	1.10757291744393	0.259	0.042	1.1539571645919e-299	MN1	AT4G26020	AT4G26020
6.49533889099615e-303	0.788986489397459	0.149	0.013	2.48193394363854e-298	MN1	AT5G62540	UBC3	ubiquitin-conjugating enzyme 3	Encodes a protein predicted to be an E2 ubiquitin conjugating enzyme. It appears homologous to the RAD6 protein in yeast implicated in histone ubiquitination; but; UBC3 has not been experimentally associated with this process.	ubiquitin-conjugating enzyme 3	UBC3
1.55383345281804e-302	1.46742888185321	0.332	0.07	5.937353006563e-298	MN1	AT1G55820	AT1G55820			Kinase-related protein of unknown function (DUF1296)
1.86258481949919e-300	1.18543829095515	0.291	0.054	7.11712285378837e-296	MN1	AT3G62770	AtATG18a	autophagy 18a	Required for autophagosome formation during nutrient deprivation and senescence; promotes pexophagy during seedling development.	Transducin/WD40 repeat-like superfamily protein	AtATG18a; ATG18a; PEUP2
7.23523603648439e-300	0.789920918939307	0.126	0.01	2.76465604190105e-295	MN1	AT2G34220	MEE20	maternal effect embryo arrest 20		Protein with domains of unknown function (DUF627 and DUF629)	MEE20
1.13613393026124e-299	0.861855344026166	0.177	0.02	4.34128136092122e-295	MN1	AT3G45540	AT3G45540			RING/U-box protein with C6HC-type zinc finger	RFA8
4.49781962506362e-296	0.572915646104389	0.1	0.006	1.71866185693306e-291	MN1	AT2G29430	AT2G29430			Family of unknown function (DUF572)
4.01032262184281e-295	0.837202957047235	0.133	0.011	1.53238437703236e-290	MN1	AT5G37400	AT5G37400			Family of unknown function (DUF577)
1.37623347062678e-294	0.961703544373695	0.217	0.03	5.25872571461197e-290	MN1	AT1G71300	AT1G71300			Vps52 / Sac2 family
2.37284093182271e-292	1.7247603209187	0.451	0.134	9.06686248458774e-288	MN1	AT2G41440	AT2G41440
2.49733205878854e-292	0.900679377514171	0.204	0.026	9.54255552983691e-288	MN1	AT1G67180	AT1G67180			zinc finger (C3HC4-type RING finger) family protein / BRCT domain-containing protein
1.85880618560448e-291	1.30032535026587	0.263	0.045	7.10268431581327e-287	MN1	AT5G10370	AT5G10370			helicase domain-containing protein / IBR domain-containing protein / zinc finger protein-related
4.44023910935646e-290	1.31653330489572	0.376	0.09	1.6966597660762e-285	MN1	AT2G34210	AT2G34210			Transcription elongation factor Spt5	SPT5-1
6.13596406937997e-290	1.47934373788948	0.378	0.094	2.34461323055078e-285	MN1	AT5G54730	G18F	homolog of yeast autophagy 18 (ATG18) F		homolog of yeast autophagy 18 (ATG18) F	ATATG18F; ATG18F; G18F
2.50614675305876e-289	1.66999269981873	0.412	0.112	9.57623735811282e-285	MN1	AT5G25280	AT5G25280			serine-rich protein-related
1.84528154724797e-287	1.4979723897231	0.545	0.182	7.05100532018923e-283	MN1	AT1G56110	NOP56	homolog of nucleolar protein NOP56	NOP56-like protein	homolog of nucleolar protein NOP56	NOP56
2.12423323968058e-286	0.823575183386547	0.177	0.02	8.11690763214346e-282	MN1	AT4G13500	AT4G13500
2.3730810051777e-285	0.944024408193728	0.184	0.023	9.06777982888452e-281	MN1	AT4G01210	AT4G01210			glycosyl transferase family 1 protein
1.09508388795742e-283	0.990440024000338	0.262	0.045	4.18442504427411e-279	MN1	AT1G04730	CTF18	CHROMOSOME TRANSMISSION FIDELITY 18	Necessary for sister chromatid cohesion. Acts in synergy with ETG1.	P-loop containing nucleoside triphosphate hydrolases superfamily protein	CTF18
1.34665617730244e-283	0.677844930977807	0.125	0.01	5.14570791909035e-279	MN1	AT1G09260	AT1G09260			Chaperone DnaJ-domain superfamily protein
1.50468061995591e-283	0.667678223185072	0.119	0.009	5.74953511691354e-279	MN1	AT3G50373	AT3G50373
4.43604800624089e-283	1.10021352996826	0.227	0.034	1.6950583036647e-278	MN1	AT3G56870	AT3G56870
4.69089813258141e-283	0.808177313133155	0.167	0.019	1.79243908544068e-278	MN1	AT1G53020	UBC26		Cognate nuclear E2 enzyme that interacts with the RFA4 E3 ligase and forms UBC26-RFA4-Receptor complexes in nuclear speckles.	UBC26 (UBIQUITIN-CONJUGATING ENZYME 26); ubiquitin-protein ligase	UBC26
1.39027488378638e-282	1.27756527505448	0.33	0.071	5.31237935843614e-278	MN1	AT3G50580	AT3G50580
2.12542664441324e-282	1.3796413911476	0.251	0.043	8.12146775096742e-278	MN1	AT4G33940	AT4G33940			RING/U-box superfamily protein
1.63101742885297e-281	0.76700221506888	0.154	0.016	6.23228069739007e-277	MN1	AT1G50130	AT1G50130
9.5913475363061e-280	0.621815008591193	0.102	0.006	3.66494980709792e-275	MN1	AT3G22730	AT3G22730			F-box and associated interaction domains-containing protein
1.05009377567088e-278	0.541648070197337	0.101	0.006	4.01251332621601e-274	MN1	AT1G11980	RUB3	ubiquitin-related protein 3		ubiquitin-related protein 3	RUB3
1.68253981916069e-278	0.757670093354231	0.117	0.009	6.42915290299491e-274	MN1	AT2G24740	SDG21	SET domain group 21	Encodes a SU(VAR)3-9 homolog; a SET domain protein (Homology Subgroup V; Orthology Group 1). Known SET domain proteins are involved in epigenetic control of gene expression. There are 10 SUVH genes in Arabidopsis and members of this subfamily of the SET proteins have an additional conserved SRA domain. This protein is a putative histone methyltransferase (predicted to methylate H3K9/20) related t…	SET domain group 21	SDG21; SUVH8
4.16869755356659e-278	0.763430653275627	0.153	0.016	1.59290102219333e-273	MN1	AT3G22080	AT3G22080			TRAF-like family protein
2.35686648966848e-276	0.591122749398894	0.122	0.01	9.00582254367223e-272	MN1	AT1G07370	PCNA1	proliferating cellular nuclear antigen 1	Encodes putative proliferating cell nuclear antigen involved in cell cycle regulation. May be sumoylated.	proliferating cellular nuclear antigen 1	ATPCNA1; PCNA1
8.44356106835e-274	0.891288677554015	0.171	0.02	3.22636911982722e-269	MN1	AT5G55560	AT5G55560			Protein kinase superfamily protein
4.34211303180025e-273	1.2030707192579	0.192	0.026	1.65916481058119e-268	MN1	AT5G18320	AT5G18320		One of three tandemly located; paralogous plant U-box proteins. Mutants show increased sensitivity to water stress.Expression in roots is enhanced by auxin and to a lesser extent ABA and cytokinin treatment.	ARM repeat superfamily protein	PUB46
6.54343395592016e-273	0.795067806190141	0.148	0.015	2.50031154889665e-268	MN1	AT5TE00480	NA	NA	NA	NA	NA
1.0137255347373e-270	1.39813684889878	0.316	0.07	3.8735466407847e-266	MN1	novel-Chr4-coding-280	NA	NA	NA	NA	NA
2.5416796712459e-270	0.66537209656507	0.149	0.015	9.7120121917977e-266	MN1	AT1G33500	AT1G33500
1.22312180879479e-269	1.27311889615025	0.329	0.073	4.67367074358576e-265	MN1	AT1G75150	AT1G75150
2.86757928038192e-268	0.704727082374053	0.144	0.014	1.09573071882674e-263	MN1	AT1G26330	AT1G26330			DNA binding
7.93726073369596e-268	1.09260814398971	0.334	0.072	3.03290669895256e-263	MN1	AT3G59100	GSL11	glucan synthase-like 11	encodes a protein similar to callose synthase	glucan synthase-like 11	ATGSL11; gsl11; GSL11
1.9010843705298e-266	0.701309550652875	0.117	0.009	7.26423348823141e-262	MN1	AT1G65985	AT1G65985			Plant protein of unknown function (DUF247)
1.12529554659017e-264	1.16959386727927	0.305	0.064	4.29986681307568e-260	MN1	AT4G11260	SGT1B		Functions in plant disease resistance signaling; SCF(TIR1) mediated degradation of Aux/IAA proteins and HSP90 mediated degradation of R resistance proteins. AtSGT1a and AtSGT1b are functionally redundant in the resistance to pathogenes. AtSGT1b was more highly expressed than AtSGT1. The N-terminal TPR domain of AtSGT1a reduces the steady-state level of Arabidopsis SGT1 proteins whereas the same d…	phosphatase-related	ATSGT1B; EDM1; ETA3; RPR1; SGT1B
2.404858268591e-264	1.18450165780311	0.31	0.066	9.18920393011305e-260	MN1	AT1G24220	AT1G24220			paired amphipathic helix repeat-containing protein
6.35897882099608e-262	1.44368679969299	0.345	0.082	2.42982939729081e-257	MN1	AT2G22030	AT2G22030			Galactose oxidase/kelch repeat superfamily protein
1.01430992231272e-261	0.782660795378637	0.178	0.023	3.87577964414913e-257	MN1	AT5G63900	AT5G63900			Acyl-CoA N-acyltransferase with RING/FYVE/PHD-type zinc finger domain
1.4600542379775e-257	1.24370394830636	0.327	0.074	5.57901324873584e-253	MN1	AT5G11530	EMF1	embryonic flower 1	Involved in regulating reproductive development	embryonic flower 1 (EMF1)	EMF1
1.33463253477574e-256	0.649018700782083	0.107	0.008	5.09976437863159e-252	MN1	AT1G07260	UGT71C3	UDP-glucosyl transferase 71C3	Encodes a uridine diphosphate-glycosyltransferase that acts on methyl salicylate (MeSA) to form MeSA glucosides in vitro and in vivo and facilitates negative regulation of the SAR response by modulating homeostasis of MeSA and SA.	UDP-glucosyl transferase 71C3	UGT71C3
1.62702812133593e-256	1.19043218920329	0.231	0.039	6.21703715443672e-252	MN1	AT4TE09255	NA	NA	NA	NA	NA
5.26104752007117e-256	1.06513265329098	0.228	0.038	2.0102988678944e-251	MN1	AT2G20110	AT2G20110		Tesmin/TSO1-like CXC domain-containing protein which is a transcriptional repressor of genes required for maintenance of DNA methylation; including MET1; CMT3; DDM1; KYP and VIMs. Functions redundantly with its paralogue TCX5 in repressing the expression of these genes.	Tesmin/TSO1-like CXC domain-containing protein	TCX6
2.09528568761947e-255	1.11020042190515	0.269	0.053	8.00629614096277e-251	MN1	AT2G34730	AT2G34730			myosin heavy chain-related
6.25438511377004e-255	1.12434653126333	0.255	0.048	2.38986309582267e-250	MN1	AT4G21800	QQT2	quatre-quart2	Encodes QQT2. Required for early embryo development. qqt1 mutant lines are embryo-defective. Participates in the organization of microtubules during cell division. Interacts with QQT1 (encoded by AT5G22370).	P-loop containing nucleoside triphosphate hydrolases superfamily protein	GPN1; QQT2
1.53223114445753e-253	0.834370828324631	0.167	0.021	5.85480842608667e-249	MN1	AT5G56570	AT5G56570			Leucine-rich repeat (LRR) family protein
5.43712672822473e-253	0.920457992156293	0.192	0.028	2.07758049412195e-248	MN1	AT4G28220	NDB1	NAD(P)H dehydrogenase B1		NAD(P)H dehydrogenase B1	NDB1
1.58489057858288e-252	0.907891917025981	0.195	0.029	6.05602538982304e-248	MN1	novel-Chr1-coding-374	NA	NA	NA	NA	NA
1.65148767794591e-252	0.991919368306297	0.139	0.015	6.31049956619913e-248	MN1	AT1G63430	AT1G63430			Leucine-rich repeat protein kinase family protein
9.64186543331302e-252	1.18322798181105	0.224	0.038	3.68425320072324e-247	MN1	AT3G60920	AT3G60920				BCHC1
3.06023983736822e-250	1.04792981176701	0.241	0.042	1.16934824425677e-245	MN1	AT4G23700	CHX17	cation/H exchanger 17	member of Putative Na+/H+ antiporter family	cation/H+ exchanger 17	ATCHX17; CHX17
1.07780381659782e-248	0.775271765184186	0.155	0.018	4.11839616360194e-244	MN1	AT3G20490	AT3G20490		Involved in DNA repair. Mutants show accumulation of DNA lesions upon genotoxic stress		KNO1
6.80858092744418e-248	0.8621705335184	0.162	0.02	2.60162685818569e-243	MN1	AT4G21680	NRT1.8	NITRATE TRANSPORTER 1.8	Encodes a nitrate transporter (NRT1.8). Functions in nitrate removal from the xylem sap. Mediates cadmium tolerance.	NITRATE TRANSPORTER 1.8	AtNPF7.2; NPF7.2; NRT1.8
4.99766808215501e-247	0.62714980161906	0.133	0.013	1.90965895087225e-242	MN1	AT3G19055	AT3G19055
9.31323760266278e-247	1.41647916555272	0.566	0.234	3.55868122035347e-242	MN1	AT5G63550	AT5G63550			DEK domain-containing chromatin associated protein
1.00714146420352e-246	1.19169936021911	0.168	0.022	3.84838824886808e-242	MN1	AT5G10400	AT5G10400			Histone superfamily protein	H3.1; HTR9
1.50568576128884e-246	1.32880999823014	0.247	0.047	5.75337586246079e-242	MN1	AT1G74150	AT1G74150			Galactose oxidase/kelch repeat superfamily protein
1.15528701507168e-245	0.610138968087229	0.1	0.007	4.4144672132904e-241	MN1	AT1G27320	HK3	histidine kinase 3	Encodes a histidine kinases; a cytokinin receptor that controls cytokinin-mediated leaf longevity through a specific phosphorylation of the response regulator; ARR2. The mRNA is cell-to-cell mobile.	histidine kinase 3	AHK3; HK3
2.69146767340815e-245	0.941615653062229	0.141	0.015	1.02843671268599e-240	MN1	AT5G49390	AT5G49390
6.0114227185865e-245	1.25495199420193	0.432	0.128	2.29702473499909e-240	MN1	AT5G57350	HA3	H( )-ATPase 3	member of Plasma membrane H+-ATPase family	H(+)-ATPase 3	AHA3; ATAHA3; HA3
3.01808357490925e-244	1.61968026163486	0.506	0.196	1.15323991480857e-239	MN1	AT3G30120	AT3G30120
2.58347519064736e-242	0.667969545764699	0.119	0.011	9.87171705098264e-238	MN1	AT1G05330	AT1G05330
1.75614045016647e-241	1.36081648603658	0.354	0.093	6.71038827413109e-237	MN1	AT3TE67730	NA	NA	NA	NA	NA
2.41690798692635e-241	1.06470146076627	0.285	0.061	9.23524710884427e-237	MN1	AT4G00020	BRCA2(IV)	BREAST CANCER 2 like 2A	Ortholog of breast cancer susceptibility protein 2. Essential at meiosis. Interacts with either AtRad51 or AtDmc1 and ATDSS1(I). Involved in embryo sac development and defense gene transcription during plant immune responses.	BREAST CANCER 2 like 2A	BRCA2(IV); BRCA2A; EDA20; MEE43
3.36041199228388e-241	1.24946960778633	0.327	0.079	1.28404702637159e-236	MN1	AT1G44900	MCM2	MINICHROMOSOME MAINTENANCE 2	Encodes MCM2 (MINICHROMOSOME MAINTENANCE 2); a protein essential to embryo development. Overexpression results in altered root meristem function.	minichromosome maintenance (MCM2/3/5) family protein	ATMCM2; MCM2
1.21943532150231e-239	0.658744815702031	0.134	0.014	4.65958430699249e-235	MN1	AT5G54530	AT5G54530			Protein of unknown function; DUF538
8.39450345359086e-239	1.10535469130745	0.269	0.055	3.2076237146516e-234	MN1	AT4G16045	AT4G16045			TRAF-like superfamily protein
9.45544090046278e-235	0.797764408422622	0.111	0.01	3.61301852247583e-230	MN1	AT4G36450	MPK14	mitogen-activated protein kinase 14	member of MAP Kinase	mitogen-activated protein kinase 14	ATMPK14; MPK14
6.62970826412707e-234	1.45791090493741	0.427	0.133	2.5332778248056e-229	MN1	AT5G59910	HTB4			Histone superfamily protein	HTB4
9.35992450490329e-233	0.975812928765474	0.209	0.035	3.5765207525686e-228	MN1	AT1G54690	GAMMA-H2AX	gamma histone variant H2AX	Encodes HTA3; a histone H2A protein. H2AX is a meiosis-specific isoform of histone H2A. Upon DSB formation; rapid accumulation of phosphorylated H2AX (&
1.87912833215774e-232	1.06204916606023	0.189	0.029	7.18033727000793e-228	MN1	AT1G66050	VIM2	VARIANT IN METHYLATION 2	Encodes a protein that is similar to VIM1 but is not involved in cytosine methylation. This protein has an N-terminal PHD domain and two RING domains surrounding an SRA domain. ORTH5/VIM2 has E3 ubiquitin ligase activity in vitro.	Zinc finger (C3HC4-type RING finger) family protein	ORTH5; VIM2
7.48315748225732e-231	1.53092540379493	0.473	0.163	2.85938930554535e-226	MN1	AT5G22880	HTB2	histone B2	Encodes a histone 2B (H2B) protein. This protein can be ubiquitinated in planta; and this modification depends on the HUB1 and HUB2 E3 ubiquitin ligases.	histone B2	H2B; HTB2
3.75093012015343e-230	1.15761908605179	0.298	0.069	1.43326790821183e-225	MN1	AT1G02670	AT1G02670			P-loop containing nucleoside triphosphate hydrolases superfamily protein
1.12558492263989e-229	0.958825703416409	0.241	0.045	4.30097254789928e-225	MN1	AT5G27220	AT5G27220			Frigida-like protein
9.57834269335698e-229	0.879459727317603	0.165	0.023	3.65998052655863e-224	MN1	AT3G20975	AT3G20975			transposable element gene
4.8194376799492e-227	0.680220561616155	0.125	0.013	1.84155533188539e-222	MN1	AT1G74710	EDS16	ENHANCED DISEASE SUSCEPTIBILITY TO ERYSIPHE ORONTII 16	Encodes a protein with isochorismate synthase activity. Mutants fail to accumulate salicylic acid. Its function may be redundant with that of ICS2 (AT1G18870).	ADC synthase superfamily protein	ATICS1; EDS16; ICS1; SID2
2.49129119055968e-225	1.30587611449826	0.71	0.344	9.51947276824761e-221	MN1	AT2G19110	HMA4	heavy metal atpase 4	Encodes a protein with similarity to Zn ATPase. Can rescue Zn deficiency in yeast and Cd resistance; suggesting a role in Zn and Cd transport. The mRNA is cell-to-cell mobile.	heavy metal atpase 4	ATHMA4; HMA4
5.79322230680926e-222	0.900180836580899	0.139	0.017	2.21364817565489e-217	MN1	AT5G06820	SRF2	STRUBBELIG-receptor family 2		STRUBBELIG-receptor family 2	SRF2
3.24884698509185e-221	1.1743624794035	0.36	0.099	1.24141692147345e-216	MN1	AT2G45750	AT2G45750			S-adenosyl-L-methionine-dependent methyltransferases superfamily protein
4.30763239892249e-221	1.1865023214513	0.217	0.04	1.64598941595227e-216	MN1	AT3G09370	MYB3R-3	myb domain protein 3r-3	C-myb-like transcription factor (MYB3R3) mRNA. It is a target of CDK phosphorylation and blocks cell division in response to DNA damage.	myb domain protein 3r-3	AtMYB3R3; MYB3R-3
6.56489306257495e-221	1.21351847466617	0.307	0.074	2.50851128814051e-216	MN1	AT4G36520	AT4G36520			Chaperone DnaJ-domain superfamily protein	AUXILIN-LIKE4
1.67538938556068e-220	0.661946680689067	0.133	0.015	6.40183038116592e-216	MN1	AT2G44580	AT2G44580			zinc ion binding
1.23309828152002e-216	0.842177402555623	0.188	0.03	4.71179184351614e-212	MN1	AT3G48160	DEL1	DP-E2F-like 1	E2F-like protein; an inhibitor of the endocycle; preserves the mitotic state of proliferating cells by suppressing transcription of genes that are required for cells to enter the DNA endoreduplication cycle.	DP-E2F-like 1	DEL1; E2FE; E2L3
8.55453250685303e-216	1.01928788595608	0.227	0.044	3.26877241619361e-211	MN1	AT3G53110	LOS4	LOW EXPRESSION OF OSMOTICALLY RESPONSIVE GENES 4	Encodes a putative DEAD-Box RNA Helicase and has RNA-dependent ATPase activity. Mutant is Sensitive to chilling stress and heat stress. Germination of the mutant is inhibited by ABA. LOS4 may be involved in temperature sensing. Is enriched in the nuclear envelope and also located in the cytoplasm. LOS4 is involved in export of poly A RNA. The mRNA is cell-to-cell mobile.	P-loop containing nucleoside triphosphate hydrolases superfamily protein	LOS4
9.14272491007774e-216	1.05091658806352	0.304	0.073	3.4935266153898e-211	MN1	AT3G12170	AT3G12170			Chaperone DnaJ-domain superfamily protein
1.59937879126568e-215	1.00015958940647	0.239	0.047	6.11138629930528e-211	MN1	AT3G27190	UKL2	uridine kinase-like 2	One of the homologous genes predicted to encode proteins with UPRT domains (Uracil phosphoribosyltransferase). Five of these genes (At5g40870; At3g27190; At1g55810; At4g26510 and At3g27440) show a high level of identity; and are annotated as also containing a N-terminal uracil kinase (UK) domain. These genes are referred to as UKL1 (UK-like 1); UKL2; UKL3; UKL4 and UKL5; respectively.	uridine kinase-like 2	UCK2; UKL2
3.51424110853167e-215	1.17259282559156	0.476	0.166	1.34282666998104e-210	MN1	AT5G06110	AT5G06110		Encodes a ZRF1 chromatin regulator. Functions in regulating plant growth and development.	DnaJ domain ;Myb-like DNA-binding domain	AtGlsA1; AtGlsA2; ZRF1b
6.65639580101974e-215	0.702781299605919	0.144	0.018	2.54347539952765e-210	MN1	AT5G62090	SLK2	SEUSS-like 2	Encodes a protein that functions with LUH to promote Al binding to the root cell wall.	SEUSS-like 2	SLK2
9.2526943161113e-215	1.18564427662519	0.309	0.078	3.53554702512929e-210	MN1	AT5G07920	DGK1	diacylglycerol kinase1	Encodes a putative diacylglycerol kinase that is mainly expressed in roots; shoots and leaves; but its enzyme product was not active in vitro.	diacylglycerol kinase1	ATDGK1; DGK1
1.15272080379175e-214	1.18323617430955	0.353	0.097	4.40466146336866e-210	MN1	AT2G34300	AT2G34300			S-adenosyl-L-methionine-dependent methyltransferases superfamily protein
1.2748234118493e-214	1.22989646325857	0.333	0.09	4.87122773901737e-210	MN1	AT1G61630	ENT7	equilibrative nucleoside transporter 7		equilibrative nucleoside transporter 7	ATENT7; ENT7
2.24909509791187e-214	0.620982714200191	0.119	0.012	8.59401727863103e-210	MN1	AT5G38090	AT5G38090
4.03182673843563e-214	0.879678583441924	0.405	0.114	1.54060131502364e-209	MN1	novel-Chr4-noncoding-203	NA	NA	NA	NA	NA
6.64261069224022e-214	0.729717247576041	0.16	0.022	2.53820797161191e-209	MN1	AT4G20325	AT4G20325
4.03650393626156e-212	0.843046860949636	0.142	0.018	1.5423885190849e-207	MN1	AT5G37470	AT5G37470			Family of unknown function (DUF577)
4.08003413327225e-212	0.701778974095979	0.112	0.011	1.55902184266466e-207	MN1	AT5G53110	AT5G53110			RING/U-box superfamily protein	ATL96
8.1089389357303e-211	0.593729879899642	0.122	0.013	3.0985066567319e-206	MN1	AT4G23450	AIRP1	ABA Insensitive RING Protein 1	AtAIRP1 gene encodes a C3H2C3-type RING E3 Ub ligase. It has been shown to be a positive regulator in the Arabidopsis ABA-dependent drought response.	RING/U-box superfamily protein	AIRP1; AtAIRP1
1.18153963150322e-209	0.696841491014114	0.151	0.02	4.51478108593697e-205	MN1	AT1G50400	AT1G50400			Eukaryotic porin family protein
1.23050250804211e-209	1.18059350703215	0.269	0.062	4.70187313347972e-205	MN1	AT5G41090	NAC095	NAC domain containing protein 95		NAC domain containing protein 95	anac095; NAC095
1.52075049685428e-208	1.1308350082611	0.31	0.078	5.8109397235299e-204	MN1	AT1G07790	HTB1		Encodes a histone 2B (H2B) protein.	Histone superfamily protein	HTB1
3.88224080624666e-207	1.29099299071207	0.565	0.234	1.48344303447491e-202	MN1	AT5G49160	MET1	methyltransferase 1	Encodes a cytosine methyltransferase MET1. Required for silencing of FWA paternal allele in endosperm. Two lines with RNAi constructs directed against DMT1 have reduced agrobacterium-mediated tumor formation. The mRNA is cell-to-cell mobile.	methyltransferase 1	DDM2; DMT01; DMT1; MET1; MET2; METI
1.26878247042543e-206	0.816415148590087	0.137	0.017	4.84814469774263e-202	MN1	AT1G16630	AT1G16630
4.88332957717336e-205	0.684537014561604	0.106	0.01	1.86596906473371e-200	MN1	AT5G56580	MKK6	MAP kinase kinase 6	Encodes a member of the MAP Kinase Kinase family of proteins. It can phosphorylate MPK12 in vitro and it can be dephosphorylated by MKP2 in vitro.	MAP kinase kinase 6	ANQ1; ATMKK6; MKK6; SUMM4
1.23524673886716e-204	0.783486909903236	0.147	0.02	4.7200013138853e-200	MN1	AT5G52415	AT5G52415
2.17736396217895e-204	0.542712092216923	0.103	0.01	8.319925435882e-200	MN1	AT5TE88530	NA	NA	NA	NA	NA
2.67813780511364e-204	0.999720924242163	0.142	0.019	1.02334323671197e-199	MN1	AT4G10950	AT4G10950		GDSL-type esterase/lipase. Required for pollen development.	SGNH hydrolase-type esterase superfamily protein	GELP77
1.55661930973834e-203	0.700931284872729	0.128	0.015	5.94799804444116e-199	MN1	AT1G19380	AT1G19380			Protein of unknown function (DUF1195)
2.28611788637172e-201	1.2666660653602	0.513	0.199	8.73548505561496e-197	MN1	AT1G67120	AT1G67120		Represents a homolog of the yeast MDN gene; which encodes a non-ribosomal protein involved in the maturation and assembly of the 60S ribosomal subunit. In Arabidopsis; it is essential for female gametogenesis progression.	ATPases;nucleotide binding;ATP binding;nucleoside-triphosphatases;transcription factor binding	AtMDN1; MDN1
9.6649638200369e-201	0.831152413355043	0.126	0.015	3.6930793252743e-196	MN1	AT5G04740	ACR12	ACT domain repeats 12	Encodes a ACT domain-containing protein. The ACT domain; named after bacterial aspartate kinase; chorismate mutase and TyrA (prephenate dehydrogenase); is a regulatory domain that serves as an amino acid-binding site in feedback-regulated amino acid metabolic enzymes.	ACT domain-containing protein	ACR12
2.71687433761901e-200	0.726487453005304	0.153	0.022	1.0381448531476e-195	MN1	AT5G51180	AT5G51180			alpha/beta-Hydrolases superfamily protein
3.64342683020202e-196	0.798414511640584	0.155	0.023	1.3921898260885e-191	MN1	AT4G19130	AT4G19130			Replication factor-A protein 1-related	RPA1E
3.86639663156891e-196	1.01663620605916	0.201	0.038	1.4773888168888e-191	MN1	AT5G28635-v2	NA	NA	NA	NA	NA
6.69875006757267e-196	1.18425863086774	0.333	0.095	2.55965938832019e-191	MN1	AT5G20160	AT5G20160			Ribosomal protein L7Ae/L30e/S12e/Gadd45 family protein
1.66628419413476e-195	0.525542255556958	0.109	0.011	6.36703853420834e-191	MN1	AT3G27210	AT3G27210
7.06512474390955e-195	0.882782407942152	0.159	0.024	2.69965481589528e-190	MN1	AT5G52640	HSP90.1	heat shock protein 90.1	Encodes a cytosolic heat shock protein AtHSP90.1. AtHSP90.1 interacts with disease resistance signaling components SGT1b and RAR1 and is required for RPS2-mediated resistance. The mRNA is cell-to-cell mobile.	heat shock protein 90.1	ATHS83; AtHsp90-1; ATHSP90.1; HSP81-1; HSP81.1; HSP83; HSP90.1
5.38801736519213e-193	1.32036948217524	0.565	0.257	2.05881531541356e-188	MN1	AT2G27120	TIL2	TILTED 2	Encodes a protein with similarity to DNA polymerase epsilon catalytic subunit. Based on yeast two hybrid analysis; not predicted to be a subunit of the DNA polymerase epsilon complex. No phenotype observed in homozygous mutant embryos or plants but in combination with TIL1-1/til1-1 heterozygotes arrest earlier than til1 homozygotes suggesting TIL2 functions redundantly with TIL1.	DNA polymerase epsilon catalytic subunit	POL2B; TIL2
6.77934040379625e-193	0.4931496591994	0.107	0.011	2.59045376169458e-188	MN1	AT4G30050	AT4G30050
3.05900493156491e-192	0.846757971261749	0.211	0.041	1.16887637440027e-187	MN1	AT1G03340	AT1G03340
1.90006190140346e-191	0.778822594758237	0.168	0.027	7.26032653145274e-187	MN1	AT5G06480	AT5G06480			Immunoglobulin E-set superfamily protein
2.34710831575051e-191	0.569207370489416	0.102	0.01	8.96853558531426e-187	MN1	AT1G77860	KOM	KOMPEITO	Mutant has Altered morphology of pollen exine wall; Seven-Path Transmembrane Protein	Rhomboid-related intramembrane serine protease family protein	KOM
3.38758719539362e-191	1.09313740011664	0.177	0.03	1.29443094323186e-186	MN1	AT3G60010	SK13	SKP1-like 13		SKP1-like 13	ASK13; SK13
1.90147851643164e-190	1.20673556135037	0.441	0.155	7.26573955913694e-186	MN1	AT4G25340	FKBP53	FK506 BINDING PROTEIN 53	Encodes a member of the FKBP-type immunophilin family that functions as a histone chaparone. Binds to 18S rDNA and represses its expression. The N-terminal nucleoplasmin domain interacts with H2A/H2B and H3/H4 histone oligomers; individually; as well as simultaneously; suggesting two different binding sites for H2A/H2B and H3/H4.	FK506 BINDING PROTEIN 53	ATFKBP53; FKBP53
9.68310446788189e-190	1.10877342157739	0.292	0.078	3.70001104822235e-185	MN1	AT1G55970	HAC4	histone acetyltransferase of the CBP family 4	HAC4 is most likely to be an expressed pseudogene that lacks HAT function. there is a single nucleotide deletion in both the HAC4 genomic and cDNA sequences relative to its homologs. The resulting frameshift within the open reading frame causes a stop codon to occur within the predicted acetyltransferase catalytic domain.	histone acetyltransferase of the CBP family 4	HAC04; HAC4; HAC6; HAG04; HAG4
2.68020740311764e-188	0.83100799712763	0.174	0.029	1.02413405080528e-183	MN1	AT3G54870	MRH2	MORPHOGENESIS OF ROOT HAIR 2	Armadillo-repeat containing kinesin-related protein. Plays a role during transition to root-hair tip growth.Mutants have short; branched root hairs and an excess of endoplasmic microtubles. Phenotype suggests ARK1 plays a role in modulating microtubule depolymerization during root hair tip growth.An HKT2.4 (CS76404) - ARK1 variant causes root hair branching.	Armadillo/beta-catenin repeat family protein / kinesin motor family protein	ARK1; AtKINUc; CAE1; MRH2
2.77337535754669e-188	0.859447786947009	0.183	0.032	1.05973445787217e-183	MN1	AT5G49260	AT5G49260
9.46631513456565e-188	0.800534271677133	0.178	0.031	3.61717367606888e-183	MN1	AT4G12930	AT4G12930
7.08374246585604e-187	0.878700956912338	1	0.918	2.70676883362825e-182	MN1	novel-Chr3-noncoding-829	NA	NA	NA	NA	NA
8.33991649865054e-187	0.59479723715756	0.127	0.016	3.18676549329936e-182	MN1	AT4G09300	AT4G09300			LisH and RanBPM domains containing protein
2.52481061946071e-186	1.20168426051604	0.376	0.122	9.64755385802133e-182	MN1	AT2G43650	EMB2777	EMBRYO DEFECTIVE 2777	SAS10/C1D family protein. Loss of function mutants are embryo lethal.Ubiquitously expressed; with preference for tissues undergoing rapid cellular growth and differentiation.	Sas10/U3 ribonucleoprotein (Utp) family protein	EMB2777; EMB2796; THAL
8.22179514435805e-186	0.771016745243172	0.176	0.03	3.14163014261065e-181	MN1	AT1G45231	AT1G45231				TGS1
8.86610652843553e-186	0.603004707456106	0.104	0.011	3.3878279655805e-181	MN1	AT3G45490	AT3G45490
1.37343353485634e-184	1.59073702607314	0.603	0.32	5.24802688003957e-180	MN1	AT1G70780	AT1G70780
4.11143939601765e-184	1.01912599522873	0.247	0.058	1.5710221076123e-179	MN1	AT1G80670	RAE1	RNA export factor 1	This gene is predicted to encode a protein with a DWD motif. It can bind to DDB1a in Y2H assays; and may be involved in the formation of a CUL4-based E3 ubiquitin ligase	Transducin/WD40 repeat-like superfamily protein	RAE1
5.76575411947252e-184	0.93516816709953	0.185	0.034	2.20315230659165e-179	MN1	AT2G35090	AT2G35090			Protein of unknown function (DUF1640)
8.08093872776445e-184	0.60058007369765	0.138	0.019	3.08780749726607e-179	MN1	AT1G71760	AT1G71760
1.23064705637831e-182	0.812244565226096	0.169	0.029	4.70242546712715e-178	MN1	AT1G65130	AT1G65130			Ubiquitin carboxyl-terminal hydrolase-related protein
1.75634771856072e-182	0.652475357611076	0.104	0.011	6.71118026739235e-178	MN1	AT2G21640	AT2G21640		Encodes a protein of unknown function that is a marker for oxidative stress response.Expression in rosette leaves is activated by high concentration of boron.
3.43936788874648e-182	0.689292001211888	0.162	0.026	1.31421686396892e-177	MN1	AT2G20980	MCM10	minichromosome maintenance 10	Similar to MCM10; which in other organism was shown to be involved in the initiation of DNA replication.	minichromosome maintenance 10	MCM10
3.77817629644532e-182	1.38707995988229	0.433	0.166	1.44367894463472e-177	MN1	AT1G51060	HTA10	histone H2A 10	Encodes HTA10; a histone H2A protein. The mRNA is cell-to-cell mobile.	histone H2A 10	HTA10
8.09216928895134e-182	0.945483105147195	0.194	0.038	3.0920988070012e-177	MN1	AT3G04590	AT3G04590		AHL proteins contain two conserved structural units; the AT-hook motif and DUF296 domain.	AT hook motif DNA-binding family protein	AHL14
1.30827026151947e-181	1.00074373122619	0.269	0.068	4.99903149629206e-177	MN1	AT2G26990	FUS12	FUSCA 12	Represses photomorphogenesis and induces skotomorphogenesis in the dark.	proteasome family protein	ATCSN2; COP12; CSN2; FUS12
1.0847942602436e-180	1.15578648709039	0.437	0.159	4.14510734781684e-176	MN1	AT5G59690	AT5G59690			Histone superfamily protein
3.85301799678949e-180	0.908454729009803	0.154	0.025	1.47227670675323e-175	MN1	AT5G53570	AT5G53570			Ypt/Rab-GAP domain of gyp1p superfamily protein	RabGAP22
1.31989229589044e-179	1.21888393512352	0.447	0.172	5.04344045182695e-175	MN1	AT5G09330	NAC082	NAC domain containing protein 82		NAC domain containing protein 82	ANAC082; NAC082; VNI1
3.15715116357617e-179	1.17929118492402	0.347	0.11	1.20637903111409e-174	MN1	AT1G20140	SK4	SKP1-like 4		SKP1-like 4	ASK4; SK4
8.35766822277284e-179	1.19223245328722	0.477	0.193	3.19354860460373e-174	MN1	AT3G54670	TTN8	TITAN8	Encodes a member of the Arabidopsis cohesin complex that is essential for viability and sister chromatid alignment.	Structural maintenance of chromosomes (SMC) family protein	ATSMC1; SMC1; TTN8
6.79989317695243e-178	1.43393212198129	0.421	0.152	2.59830718184529e-173	MN1	novel-Chr2-coding-276	NA	NA	NA	NA	NA
3.93814027254329e-177	1.39384482615993	0.547	0.272	1.50480277954152e-172	MN1	AT4G35800	NRPB1	RNA polymerase II large subunit	Encodes the unique largest subunit of nuclear DNA-dependent RNA polymerase II; the ortholog of budding yeast RPB1 and a homolog of the E. coli RNA polymerase beta prime subunit.	RNA polymerase II large subunit	NRPB1; RNA_POL_II_LS; RNA_POL_II_LSRNA_POL_II_LS; RPB1
2.4236141261261e-176	1.39700144305192	0.594	0.297	9.26087193734043e-172	MN1	ATCG01020	RPL32	ribosomal protein L32	encodes a chloroplast ribosomal protein L32; a constituent of the large subunit of the ribosomal complex	ribosomal protein L32	RPL32
5.72624885457319e-176	1.58530956087878	0.283	0.079	2.18805694982096e-171	MN1	AT2G24650	AT2G24650			DNA binding;DNA binding;sequence-specific DNA binding transcription factors
1.58419060122399e-175	1.14535043677584	0.277	0.075	6.053350706337e-171	MN1	AT3G18610	NUC-L2	nucleolin like 2	Encodes ATNUC-L2 (NUCLEOLIN LIKE 2).	nucleolin like 2	ATNUC-L2; NUC-L2; NUC2; PARLL1
3.04668381951052e-174	0.906243095579676	0.252	0.061	1.16416835427317e-169	MN1	AT3G18730	TSK	TONSOKU	Encodes a protein with an important role in cell division control and plant morphogenesis and may also play a role in genome maintenance. May be involved in mitosis through interaction with TSA1. In cells synchronized for cell division; TSA1 and TSK relocalize to ends of spindle microtubules that are ahead of separating chromatids during metaphase and anaphase of mitosis. Involved in nonhost resi…	tetratricopeptide repeat (TPR)-containing protein	BRU1; MGO3; RPL30; TSK
3.95250438725941e-174	0.655729091057679	0.133	0.019	1.51029145141569e-169	MN1	AT3G19600	CPL5	C-terminal domain phosphatase-like 5	Encodes a Ser-2-speci&
1.11035779006902e-173	0.514082251542422	0.105	0.012	4.24278815163274e-169	MN1	AT5G56390	AT5G56390			F-box/RNI-like/FBD-like domains-containing protein
5.5947125404941e-172	0.530771308201617	0.102	0.011	2.1377956088482e-167	MN1	AT5G64540	AT5G64540
5.08798350863302e-171	0.65583909192782	0.117	0.015	1.94416937848376e-166	MN1	AT2G23810	TET8	tetraspanin8	Member of TETRASPANIN family	tetraspanin8	TET8
6.59287089793018e-171	0.880466937483955	0.213	0.046	2.5192018988081e-166	MN1	AT5G41880	POLA3			DNA primases;DNA primases	POLA3; POLA4
1.03938186609491e-170	0.781388884468561	0.16	0.027	3.97158204853526e-166	MN1	AT3G46940	DUT1	DUTP-PYROPHOSPHATASE-LIKE 1		DUTP-PYROPHOSPHATASE-LIKE 1	DUT1
3.5402487532e-170	1.29645159435237	0.415	0.158	1.35276445108525e-165	MN1	AT3G11710	ATKRS-1	lysyl-tRNA synthetase 1		lysyl-tRNA synthetase 1	ATKRS-1
4.89428043652103e-170	0.709627454789765	0.172	0.031	1.87015349759905e-165	MN1	AT4G09450	AT4G09450			Duplicated homeodomain-like superfamily protein
2.05760156018228e-169	1.06054232050121	0.331	0.102	7.86230132161251e-165	MN1	AT3G06530	AT3G06530			ARM repeat superfamily protein
2.68922327322898e-169	0.772858718875406	0.219	0.049	1.02757910493353e-164	MN1	AT1G28500	AT1G28500			Protein of unknown function (DUF626)
5.38863307206342e-169	0.692950465634206	0.106	0.012	2.05905058316615e-164	MN1	AT1G23700	AT1G23700			Protein kinase superfamily protein
9.09561893289073e-169	1.09354395237937	0.227	0.053	3.47552695044688e-164	MN1	AT1G77680	AT1G77680			Ribonuclease II/R family protein	AtRRP44B; RRP44B; SOV
3.01934553307933e-168	1.22690907962994	0.518	0.231	1.15372212164494e-163	MN1	AT5G56010	HSP81-3	heat shock protein 81-3	A member of heat shock protein 90 (HSP90) gene family. Expressed in all tissues and abundant in root apical meristem; pollen and tapetum. Expression is NOT heat-induced but induced by IAA and NaCl. Overexpression reduced tolerance to heat and conferred higher tolerance to calcium. The mRNA is cell-to-cell mobile.	heat shock protein 81-3	AtHsp90-3; AtHsp90.3; HSP81-3; Hsp81.3
6.15159777227546e-168	0.971706303684445	0.207	0.045	2.35058702476418e-163	MN1	AT5G11230	AT5G11230			Nucleotide-sugar transporter family protein	UAFT2
7.21973203976898e-168	1.2167528870633	0.361	0.126	2.75873180971612e-163	MN1	AT5G06910	ATJ6	J-domain protein 6	DnaJ homologue; contains J domain which is common in all known DnaJ proteins but missing G/F domain.	J-domain protein 6	ATJ6
1.57884377843402e-167	0.756349118826297	0.156	0.027	6.03291996177424e-163	MN1	AT5G03000	AT5G03000			Galactose oxidase/kelch repeat superfamily protein
4.49257906805885e-167	0.735654579549135	0.189	0.038	1.71665938769597e-162	MN1	AT5G53592	AT5G53592			FBD-like domain family protein
6.4285625215886e-167	1.07405686924229	0.345	0.111	2.45641802512422e-162	MN1	AT5G55920	OLI2	OLIGOCELLULA 2	Encodes a homolog of the S. cerevisiae Nop2 that is involved in ribosome biogenesis and plays a role on organ size control by promoting cell proliferation and preventing compensation in normal leaf development.	S-adenosyl-L-methionine-dependent methyltransferases superfamily protein	AtTRM4c; NOP2A; OLI2; TRM4c
1.5854187515096e-166	0.824047066524736	0.213	0.047	6.05804359139334e-162	MN1	AT2G35070	AT2G35070
1.88698427957668e-166	0.989051201040426	0.297	0.086	7.21035563069043e-162	MN1	AT5G17020	XPO1A	exportin 1A	Encodes a member of the exportin protein family (XPO1A) which functions as receptors for nuclear export. Binds to a variety of proteins having leucine rich export signals.Along with XPO1B involved with development of the male and female gametophytes. Sensitive to heat and oxidative stress.	exportin 1A	ATCRM1; ATXPO1; HIT2; XPO1; XPO1A
4.59083641158953e-166	0.669551144618975	0.139	0.022	1.75420450123248e-161	MN1	AT5G65120	AT5G65120
1.13595117627475e-164	0.65644901195992	0.161	0.028	4.34058303966346e-160	MN1	AT3G42660	AT3G42660		Ctf4 related nuclear protein. Interacts with LHP1-PRC2 to maintain H3K27 methylation in rapidly dividing cells. EOL1 expression is restricted to rapidly dividing cells.	transducin family protein / WD-40 repeat family protein	EOL1
2.50423575169459e-163	0.849855909868678	0.192	0.04	9.56893523080021e-159	MN1	AT3G18524	MSH2	MUTS homolog 2	Encodes a DNA mismatch repair homolog of human MutS gene; MSH6. MSH2 is involved in maintaining genome stability and repressing recombination of mismatched heteroduplexes.There are four MutS genes in Arabidopsis; MSH2; MSH3; MSH6; and MSH7; which all act as heterodimers and bind to 51-mer duplexes. MSH2 has different binding specificity to different mismatches in combination with MSH3; MSH6; or M…	MUTS homolog 2	ATMSH2; MSH2
2.82756059887552e-163	1.0871215731445	0.302	0.09	1.08043918043633e-158	MN1	AT1G22090	emb2204	embryo defective 2204		Protein of unknown function (DUF626)	emb2204
3.18751015116915e-163	0.871175649460996	0.177	0.035	1.21797950386324e-158	MN1	AT3G27280	PHB4	prohibitin 4	Part of protein complexes that are necessary for proficient mitochondrial function or biogenesis; thereby supporting cell division and differentiation in apical tissues	prohibitin 4	ATPHB4; PHB4
7.12871324750171e-163	0.70117961536167	0.14	0.022	2.72395261900288e-158	MN1	AT1G20657	AT1G20657		Pseudogene of AT3G61340; F-box family protein
1.09803555607272e-162	0.861778036740462	0.968	0.839	4.19570366330946e-158	MN1	ATCG00950	RRN23S.1	ribosomal RNA23S	chloroplast-encoded 23S ribosomal RNA		RRN23S.1
1.71562132946164e-162	0.653043357986782	0.143	0.023	6.55556066200589e-158	MN1	AT3G05740	RECQI1	RECQ helicase l1		RECQ helicase l1	RECQI1
2.61820498070024e-162	1.1805204432793	0.361	0.125	1.00044230517537e-157	MN1	AT3G19040	HAF2	histone acetyltransferase of the TAFII250 family 2	Encodes a protein similar to TATA-binding protein-associated factor TAF1 (a.k.a. TAFII250) with histone acetyltransferase activity. It is required in integrating light signals to regulate gene expression and growth.	histone acetyltransferase of the TAFII250 family 2	HAF2; TAF1; TAF1B
3.43015406174242e-161	0.802373663746626	0.174	0.034	1.31069616853239e-156	MN1	AT2G21940	SK1	shikimate kinase 1	Encodes a shikimate kinase. Its transcripts appear to be expressed most highly in mature embryos and senescing leaves; and its transcript levels rise during heat stress and recovery. It is believed to be localized to the chloroplast.	shikimate kinase 1	ATSK1; SK1
2.28306398420765e-159	0.989638906848565	0.284	0.081	8.72381579005584e-155	MN1	AT3G07050	NSN1	nucleostemin-like 1	Arabidopsis NSN1 encodes a nucleolar GTP- binding protein and is required for maintenance of inflorescence meristem identity and floral organ development.	GTP-binding family protein	NSN1
4.1542234216676e-159	0.714186299126967	0.162	0.03	1.58737031165341e-154	MN1	AT5G40140	AT5G40140		Encodes a ubiquitin E3 ligase of the U-box type that mediates the proteasomal degradation of BZR1 in a root-specific manner.	RING/U-box superfamily protein with ARM repeat domain	PUB40
2.44018324095754e-158	1.00107606715711	0.186	0.039	9.32418418202287e-154	MN1	AT1G14680	AT1G14680
3.00733460180089e-158	0.662268173160288	0.183	0.036	1.14913262469414e-153	MN1	AT1G20750	AT1G20750			RAD3-like DNA-binding helicase protein
3.28416269162659e-158	0.963004244910999	0.217	0.052	1.25491140609744e-153	MN1	AT2G41450	AT2G41450			N-acetyltransferases;N-acetyltransferases
6.17219017116586e-158	1.19945205087589	0.355	0.124	2.35845558630419e-153	MN1	AT4G31520	AT4G31520			SDA1 family protein
7.10000607881805e-158	0.494075213500076	0.104	0.013	2.71298332277716e-153	MN1	AT4G16807	AT4G16807
5.64146229312576e-157	0.780269385432912	0.265	0.07	2.15565915682628e-152	MN1	AT3G10116	AT3G10116			COBRA-like extracellular glycosyl-phosphatidyl inositol-anchored protein family
1.93686880275042e-156	1.09067203248048	0.188	0.04	7.40096938218962e-152	MN1	AT3G22910	AT3G22910			ATPase E1-E2 type family protein / haloacid dehalogenase-like hydrolase family protein	ACA13
3.94746493389719e-156	1.23349130368145	0.362	0.134	1.50836582589146e-151	MN1	AT4G08510	AT4G08510
6.29421793555493e-156	0.761404755667951	0.243	0.061	2.40508361535489e-151	MN1	AT1G20720	AT1G20720			RAD3-like DNA-binding helicase protein
1.91235867648311e-155	1.54843386991759	0.407	0.166	7.30731373870963e-151	MN1	AT3G26510	AT3G26510			Octicosapeptide/Phox/Bem1p family protein
3.66856851640363e-155	0.830736057597118	0.182	0.038	1.40179671580299e-150	MN1	AT2G26060	emb1345	embryo defective 1345	Encodes a homolog of the yeast Cytosolic Iron-sulfur protein Assembly protein CIA1.	Transducin/WD40 repeat-like superfamily protein	CIA1; emb1345
1.11850998584024e-154	0.628855690423826	0.101	0.012	4.27393850689414e-150	MN1	AT1G21460	SWEET1			Nodulin MtN3 family protein	AtSWEET1; SWEET1
1.56927190638848e-154	1.00184047291142	0.314	0.099	5.99634488150104e-150	MN1	AT3G05380	ALY2	ALWAYS EARLY 2		DIRP ;Myb-like DNA-binding domain	ALY2; ATALY2
3.63637327958848e-154	0.574714611344701	0.105	0.013	1.38949459386355e-149	MN1	AT1G20980	SPL14	squamosa promoter binding protein-like 14	Encodes a nuclear plant-specific protein with features characteristic of a transcriptional regulator; including a nuclear localization signal sequence; a plant-specific DNA binding domain (the SBP box); and a protein interaction motif (ankyrin repeats). It unctions as a transcriptional regulator that plays a role not only in sensitivity to FB1; but also in the development of normal plant architec…	squamosa promoter binding protein-like 14	ATSPL14; FBR6; SPL14; SPL1R2
8.44860632241962e-154	0.972175332501114	0.25	0.067	3.22829696185976e-149	MN1	AT5G14250	COP13	CONSTITUTIVE PHOTOMORPHOGENIC 13	Encodes subunit 3 of the COP9 signalosome.	Proteasome component (PCI) domain protein	COP13; CSN3; FUS11
1.18143493846087e-153	1.04377759285703	0.293	0.088	4.51438104335282e-149	MN1	AT4G35750	AT4G35750			SEC14 cytosolic factor family protein / phosphoglyceride transfer family protein
2.37162519665016e-153	0.59362341102901	0.111	0.015	9.06221703891991e-149	MN1	AT4G12090	AT4G12090			Cornichon family protein
4.32286407427199e-153	0.655844071404736	0.157	0.028	1.65180959142007e-148	MN1	AT2G29570	PCNA2	proliferating cell nuclear antigen 2	Functionally interacts with POLH to repair DNA damaged by UVB damage. May be sumoylated.	proliferating cell nuclear antigen 2	ATPCNA2; PCNA2
9.32731246949621e-153	1.43527661310764	0.768	0.506	3.5640593677192e-148	MN1	ATCG01130	YCF1.2			Ycf1 protein	TIC214; YCF1.2
1.31202810778701e-152	0.616173648093076	0.127	0.02	5.01339060266496e-148	MN1	AT5G02210	AT5G02210			GCK domain-containing protein
8.97683947066584e-152	1.09030086174755	0.319	0.106	3.43014013013612e-147	MN1	AT5G65687	AT5G65687			Major facilitator superfamily protein
4.08669411612306e-151	1.07933723474912	0.283	0.085	1.56156668871178e-146	MN1	AT5G43960	AT5G43960			Nuclear transport factor 2 (NTF2) family protein with RNA binding (RRM-RBD-RNP motifs) domain
1.03280424775067e-150	1.35751750318746	0.319	0.107	3.94644831108008e-146	MN1	AT2TE45020	NA	NA	NA	NA	NA
3.40799834824227e-150	0.794281686366672	0.192	0.043	1.30223024884685e-145	MN1	AT4G28690	AT4G28690
8.19689542697727e-150	1.13850938186383	0.388	0.15	3.13211571160229e-145	MN1	AT5G11200	UAP56b	homolog of human UAP56 b	One of two genes encoding an ATP-dependent RNA helicase that localizes predominantly to euchromatic regions of Arabidopsis nuclei; and associates with genes transcribed by RNA polymerase II independently from the presence of introns. It is not detected at non-transcribed loci. It interacts with ssRNA; dsRNA and dsDNA; but not with ssDNA. Its ATPase activity is stimulated by RNA and dsDNA and its …	DEAD/DEAH box RNA helicase family protein	UAP56b
1.00013642468261e-149	0.826829751188289	0.148	0.027	3.82162129235471e-145	MN1	AT2G35230	IKU1	HAIKU1	Contains a plant-specific VQ motif. Involved in endosperm growth and seed size determination. IKU1 is expressed in the early endosperm and its progenitor; the central cell.IKU1 interacts with MINI3 in the yeast two-hybrid system.	VQ motif-containing protein	IKU1
1.03085202431089e-148	1.13293612882746	0.333	0.114	3.93898867009435e-144	MN1	AT1G36160	ACC1	acetyl-CoA carboxylase 1	Encodes acetyl-CoA carboxylase. Mutant displays uncoordinated cell divisions which are enhanced by cytokinins. Mutant also has aberrant organization of the apical region in the embryo and abnormal root and shoot development and is deficient in freezing tolerance after cold acclimation. Essential for very long chain fatty acid elongation. The mRNA is cell-to-cell mobile.	acetyl-CoA carboxylase 1	115D-4A; ACC1; AT-ACC1; EMB22; GK; GSD1; PAS3; SFR3
2.68300962384984e-148	0.993377362687056	0.244	0.065	1.02520480736926e-143	MN1	AT3G62860	AT3G62860			alpha/beta-Hydrolases superfamily protein	MAGL12
3.01156112535705e-148	0.820710231432925	0.32	0.101	1.15074762161018e-143	MN1	AT5G48600	SMC3	structural maintenance of chromosome 3	member of SMC subfamily	structural maintenance of chromosome 3	ATCAP-C; ATSMC3; ATSMC4; SMC3; SMC4
1.24097332459311e-146	1.0665282302208	0.3	0.094	4.74188317060273e-142	MN1	AT2G16440	MCM4	MINICHROMOSOME MAINTENANCE 4	Regulates DNA replication via interaction with BICE1 and MCM7.	Minichromosome maintenance (MCM2/3/5) family protein	MCM4
1.34423212068229e-146	0.98075981793744	0.208	0.051	5.13644535633911e-142	MN1	AT5G04860	AT5G04860
1.87019621225327e-146	0.995276798872524	0.357	0.125	7.14620674664099e-142	MN1	AT5G27120	AT5G27120		SAR DNA-binding protein; putative; strong similarity to SAR DNA-binding protein-1 (Pisum sativum) GI:3132696; contains Pfam profile PF01798: Putative snoRNA binding domain; has similarity to MAR binding NOP58 protein The mRNA is cell-to-cell mobile.	NOP56-like pre RNA processing ribonucleoprotein
3.92189447748619e-146	1.86242915190062	0.47	0.235	1.49859509879225e-141	MN1	AT4G29790	AT4G29790
4.55541772830275e-146	1.24788509865184	0.425	0.183	1.74067066816176e-141	MN1	AT3G13460	ECT2	evolutionarily conserved C-terminal region 2	Physically interacts with CIPK1. ECT2 regulates the mRNA levels of the roteasome regulator PTRE1 and of several 20S proteasome subunits; resulting in enhanced 26S proteasome activity. YTHDF protein which togeteher with ECT3 and ECT4 is involved in cell proliferation during plant organogenesis.	evolutionarily conserved C-terminal region 2	ECT2
4.62360320414599e-146	0.810249572893914	0.192	0.044	1.76672502033622e-141	MN1	AT3G16580	AT3G16580			F-box and associated interaction domains-containing protein
1.2634873128697e-145	1.02655929991439	0.243	0.066	4.82791137120639e-141	MN1	AT4G28310	AT4G28310
1.75020834893881e-145	0.811595023821072	0.183	0.04	6.68772112213008e-141	MN1	AT1G62740	Hop2	Hop2	Encodes one of the 36 carboxylate clamp (CC)-tetratricopeptide repeat (TPR) proteins (Prasad 2010; Pubmed ID: 20856808) with potential to interact with Hsp90/Hsp70 as co-chaperones. The mRNA is cell-to-cell mobile.	stress-inducible protein; putative	Hop2
3.97201324611306e-145	1.06346245981162	0.481	0.211	1.51774598147226e-140	MN1	AT1G56360	PAP6	purple acid phosphatase 6		purple acid phosphatase 6	ATPAP6; PAP6
3.03444492962777e-144	1.22270242568982	0.41	0.164	1.15949175206007e-139	MN1	AT1G76780	AT1G76780			HSP20-like chaperones superfamily protein
5.05026886087168e-144	1.09973047390647	0.4	0.159	1.92975823442768e-139	MN1	AT1G80070	SUS2	ABNORMAL SUSPENSOR 2	Encodes a factor that influences pre-mRNA splicing and is required for embryonic development. Mutations result in an abnormal suspensor and embryo lethality. The mRNA is cell-to-cell mobile.	Pre-mRNA-processing-splicing factor	EMB14; EMB177; EMB33; PRP8; SUS2
2.65477679746667e-143	0.856568225597438	0.218	0.055	1.01441676207999e-138	MN1	AT5G20370	AT5G20370			serine-rich protein-related
2.98103528567444e-142	0.796632204014247	0.192	0.044	1.13908339300906e-137	MN1	AT5G07400	AT5G07400			forkhead-associated domain-containing protein / FHA domain-containing protein
3.80724725184619e-142	1.1711668803174	0.391	0.158	1.45478724740295e-137	MN1	AT5G41020	AT5G41020			myb family transcription factor
1.20791011779702e-141	1.01474893801266	0.351	0.125	4.61554535111418e-137	MN1	AT3G57150	NAP57	homologue of NAP57	Encodes a putative pseudouridine synthase (NAP57).	homologue of NAP57	AtCBF5; AtNAP57; CBF5; NAP57
2.56645285581619e-141	0.943506611299116	0.246	0.069	9.80667300735923e-137	MN1	AT1G06220	MEE5	MATERNAL EFFECT EMBRYO ARREST 5	Encodes a protein with similarity to splicing factor Snu114. Snu114 is thought to be involved in activation of the splicosome. Loss of GFA1 function results in reduced female fertility. Approximately 50% of ovules abort due to defects in the female gametophyte. In mutant gametophytes antipodal cells express egg cell markers suggesting a defect in specification of cell fate.GFA1 is also required t…	Ribosomal protein S5/Elongation factor G/III/V family protein	CLO; GFA1; MEE5
3.78346195579258e-141	0.763203215662311	0.171	0.036	1.4456986479279e-136	MN1	AT5G27230	AT5G27230			Frigida-like protein
4.30267341120101e-141	0.680431751003805	0.157	0.031	1.64409453715402e-136	MN1	AT3G55060	AT3G55060
4.59729125710864e-141	1.24655180553018	0.54	0.299	1.75667096225378e-136	MN1	AT2G25670	AT2G25670
4.63032293574312e-141	0.589185031190645	0.119	0.019	1.7692926969768e-136	MN1	AT3G20760	AT3G20760			Nse4; component of Smc5/6 DNA repair complex	Nse4B
1.14481275632127e-140	0.97127904606814	0.291	0.093	4.3744440231792e-136	MN1	AT5G26860	LON1	lon protease 1	Encodes a member of the Lon protease-like proteins (Lon1/At5g26860; Lon2/At5g47040; Lon3/At3g05780; Lon4/At3g05790). Lon is a multifunctional ATP-dependent protease which exists in bacteria; archaea and within organelles in eukaryotic cells. Lon proteases are responsible for the degradation of abnormal; damaged and unstable proteins. The mRNA is cell-to-cell mobile.	lon protease 1	LON1; LON_ARA_ARA
1.21451807557025e-140	0.839336347160548	0.213	0.054	4.64079501856148e-136	MN1	AT5G22110	DPB2	DNA polymerase epsilon subunit B2	Encodes a protein with similarity to DNA polymerase epsilon subunit B an essential gene that is required for DNA replication. Homozygous mutants are embryo lethal. Expressed in meristematic ; rapidly dividing regions.	DNA polymerase epsilon subunit B2	ATDPB2; CYL2; DPB2
2.78639750124009e-140	0.607320081300228	0.111	0.016	1.06471034919885e-135	MN1	AT4G31770	DBR1	debranching enzyme 1	Encodes a RNA lariat debranching enzyme required for embryogenesis.	debranching enzyme 1	ATDBR1; DBR1
5.0431376498075e-140	1.297878392988	0.392	0.164	1.92703332736795e-135	MN1	AT5G65630	GTE7	global transcription factor group E7	This gene is predicted to encode a bromodomain-containing protein. Plant lines expressing RNAi constructs targeted against GTE7 show some resistance to agrobacterium-mediated root transformation.	global transcription factor group E7	GTE7
7.67031669028974e-140	0.909177583655035	0.432	0.176	2.93090471052661e-135	MN1	AT1G08260	TIL1	TILTED 1	Similar to POL2A; DNA polymerase epsilon catalytic subunit. Essential for Arabidopsis growth. Null homozygotes are embryo lethal; partial loss of function alleles show embryo patterning defects such as root pole displacement. Delayed progression through cell cycle results in embryos with smaller numbers of larger cells.	DNA polymerase epsilon catalytic subunit	ABO4; EMB142; EMB2284; EMB529; ESD7; POL2A; TIL1
2.16084212116452e-139	0.933208489947043	0.367	0.134	8.25679382918175e-135	MN1	AT4G02110	AT4G02110			transcription coactivators
1.04042324725053e-138	0.867385025816224	0.192	0.045	3.97556127006902e-134	MN1	AT2G40550	ETG1	E2F target gene 1	Encodes a nuclear localized target of E2Fa-DPa; transcription factors controlling cell cycle progression. Required for sister chromatid cohesion and DNA repair.	E2F target gene 1	ETG1
1.78078414198148e-138	0.961894379304764	0.202	0.051	6.80455428492543e-134	MN1	AT1G67210	AT1G67210			Proline-rich spliceosome-associated (PSP) family protein / zinc knuckle (CCHC-type) family protein	ZCCHC8B
2.38735879899111e-138	0.835495351959526	0.219	0.057	9.12233670682493e-134	MN1	AT1G07700	AT1G07700			Thioredoxin superfamily protein
3.90353237926833e-138	0.860048532033338	0.151	0.029	1.49157875744222e-133	MN1	AT1G09700	HYL1	HYPONASTIC LEAVES 1	Encodes a nuclear dsRNA binding protein. Involved in mRNA cleavage. The mutant is characterized by shorter stature; delayed flowering; leaf hyponasty; reduced fertility; decreased rate of root growth; and an altered root gravitropic response. It also exhibits less sensitivity to auxin and cytokinin.	dsRNA-binding domain-like superfamily protein	AtDRB1; DRB1; HYL1
5.41350898417185e-138	0.553790542747828	0.117	0.018	2.06855591794191e-133	MN1	AT2G01818	AT2G01818			PLATZ transcription factor family protein
9.39715896385581e-138	0.580450885881966	0.11	0.016	3.59074841167894e-133	MN1	AT5G66710	AT5G66710			Protein kinase superfamily protein
1.48382460044642e-136	0.751563777522492	0.115	0.018	5.6698421807658e-132	MN1	AT1G80300	NTT1	nucleotide transporter 1	Encodes an ATP/ADP transporter. The mRNA is cell-to-cell mobile.	nucleotide transporter 1	ATNTT1; NTT1
1.7012557225815e-136	0.750058047863955	0.187	0.043	6.50066824155617e-132	MN1	AT1G15440	PWP2	periodic tryptophan protein 2	Encodes a nucleolar protein that is a ribosome biogenesis co-factor. Mutants display aberrant RNA processing and female gametophyte development.	periodic tryptophan protein 2	ATPWP2; PWP2
1.488858609579e-135	1.09621782540685	0.207	0.051	5.68907763306232e-131	MN1	AT2G36110	AT2G36110			Polynucleotidyl transferase; ribonuclease H-like superfamily protein
1.01900223125946e-134	1.24389430403293	0.684	0.512	3.89370942586554e-130	MN1	AT1G79280	NUA	nuclear pore anchor	Encodes a 237-kDA protein with similarity to vertebrate Tpr; a long coiled-coil proteins of nuclear pore inner basket filaments. It is localized to the inner surface of the nuclear envelope and is a component of the nuclear pore-associated steps of sumoylation and mRNA export in plants. Mutations affect flowering time regulation and other developmental processes. Probably acts in the same pathway…	nuclear pore anchor	AtTPR; NUA
3.00688136402166e-134	0.989483720804405	0.482	0.221	1.14895943800632e-129	MN1	AT5G47210	AT5G47210			Hyaluronan / mRNA binding family
1.22440454962016e-133	0.732239165729259	0.154	0.031	4.67857222455361e-129	MN1	AT5G39040	ABCB27	ATP-binding cassette B27	Encodes a member of TAP subfamily of ABC transporters that is located in the vacuole. Mutants are hypersensitive to aluminum and the gene product may be important for intracellular movement of some substrate; possibly chelated Al; as part of a mechanism of aluminum sequestration.	transporter associated with antigen processing protein 2	ABCB27; ALS1; AtALS1; ATTAP2; TAP2
1.35533056558177e-132	0.848899897111827	0.257	0.076	5.17885362414449e-128	MN1	AT5G15550	AT5G15550			Transducin/WD40 repeat-like superfamily protein	atPEIP2; AtPEP2
2.70164560148737e-132	0.926547996435813	0.215	0.058	1.03232580078434e-127	MN1	AT1G68160	AT1G68160			Protein of unknown function (DUF3755)
4.42176267235561e-132	0.928013795999684	0.505	0.232	1.6895997347338e-127	MN1	AT1G48920	NUC-L1	nucleolin like 1	Encodes ATNUC-L1 (NUCLEOLIN LIKE 1); the predominant form of the two nucleolin proteins found in Arabidopsis. This protein is involved in rRNA processing; ribosome biosynthesis; and vascular pattern formation. PARL1 localizes to the nucleolus and parl1 mutants accumulate elevated levels of the unspliced 35S pre-rRNA. parl1 mutants also have defects in cotyledon; leaf; sepal; and petal vein patter…	nucleolin like 1	ATNUC-L1; NUC-L1; NUC1; PARL1
4.73203538417509e-132	0.98809834239591	0.28	0.091	1.80815804064714e-127	MN1	AT3G61240	AT3G61240			DEA(D/H)-box RNA helicase family protein	RH12
8.94368375657243e-132	0.729673215069382	0.162	0.035	3.41747100022389e-127	MN1	AT5G52950	AT5G52950
1.14383824713419e-131	0.918191168235995	0.187	0.046	4.37072032612445e-127	MN1	AT3G61800	AT3G61800				UVSSA
1.93101734209301e-131	0.873494849135093	0.259	0.079	7.37861036587158e-127	MN1	AT1G26620	AT1G26620			Plant protein of unknown function (DUF863)
2.11335603749754e-131	0.551517861976224	0.122	0.02	8.07534475488185e-127	MN1	AT4G12540	AT4G12540
9.57999225994598e-131	1.01642068443746	0.35	0.132	3.66061084244796e-126	MN1	AT3G05060	AT3G05060		SAR DNA-binding protein; putative; strong similarity to SAR DNA-binding protein-1 (Pisum sativum) GI:3132696; contains Pfam profile PF01798: Putative snoRNA binding domain; encodes NOP58-like protein	NOP56-like pre RNA processing ribonucleoprotein
1.11544186488952e-130	1.04201805056461	0.351	0.134	4.26221490992934e-126	MN1	AT3G51800	ATG2		putative nuclear DNA-binding protein G2p (AtG2) mRNA;	metallopeptidase M24 family protein	ATEBP1; ATG2; EBP1; G2p
2.75521349609651e-130	0.854401261057807	0.244	0.071	1.05279462899344e-125	MN1	AT4G38440	IYO	MINIYO	Encodes MINIYO (IYO); a positive regulator of transcriptional elongation that is essential for cells to initiate differentiation.		IYO
6.6119826813372e-130	0.767110081812811	0.162	0.035	2.52650470236576e-125	MN1	AT1G13940	AT1G13940			Plant protein of unknown function (DUF863)
8.03070861405501e-130	0.795671212145009	0.196	0.049	3.06861406851656e-125	MN1	AT1G03380	ATG18G	homolog of yeast autophagy 18 (ATG18) G		homolog of yeast autophagy 18 (ATG18) G	ATATG18G; ATG18G
3.89006729673927e-129	1.03220258898096	0.426	0.185	1.48643361475704e-124	MN1	AT4G02450	AT4G02450		Encodes one of two isoforms of a co-chaperone of HSP90 that is required for root growth; in particular in the maintenance of the root meristem.	HSP20-like chaperones superfamily protein	p23-1
1.34612145595162e-128	0.693568129159162	0.16	0.034	5.14366469533672e-124	MN1	AT3G45480	AT3G45480			RING/U-box protein with C6HC-type zinc finger	RFA6
3.35107664059584e-128	0.874076849400313	0.181	0.044	1.28047989513808e-123	MN1	AT5G22400	AT5G22400			Rho GTPase activating protein with PAK-box/P21-Rho-binding domain
4.6236979573763e-128	1.05647612671585	0.417	0.181	1.76676122649306e-123	MN1	AT5G20020	RAN2	RAS-related GTP-binding nuclear protein 2	A member of RAN GTPase gene family. Encodes a small soluble GTP-binding protein. Likely to be involved in nuclear translocation of proteins. May also be involved in cell cycle progression. Role in seed and endosperm development.	RAS-related GTP-binding nuclear protein 2	RAN2
4.71681716509896e-128	1.3044479838991	0.488	0.265	1.80234300695596e-123	MN1	AT1G54170	CID3	CTC-interacting domain 3	ataxin-2-related; similar to SCA2 (GI:1770390) (Homo sapiens); similar to ataxin-2 (GI:3005020) (Mus musculus). Member of a family of PAM2 motif containing proteins.	CTC-interacting domain 3	CID3
6.15399063384758e-128	0.702158586522941	0.169	0.038	2.3515013610995e-123	MN1	novel-Chr3-noncoding-452	NA	NA	NA	NA	NA
2.35627323065346e-127	0.938211001852374	0.259	0.081	9.00355564164995e-123	MN1	AT3G54650	FBL17		F- box protein involved in regulation of cell cycle genes.	RNI-like superfamily protein	FBL17
5.14839562332179e-127	0.810233296785288	0.237	0.068	1.96725345162749e-122	MN1	AT3G56990	EDA7	embryo sac development arrest 7		embryo sac development arrest 7	EDA7
1.10159554199883e-126	1.16291961691702	0.467	0.229	4.20930672553175e-122	MN1	AT3G24080	AT3G24080			KRR1 family protein
1.76071017223106e-126	0.828775074905256	0.247	0.074	6.72784963911212e-122	MN1	AT5G38690	AT5G38690			Zinc-finger domain of monoamine-oxidase A repressor R1 protein	DDR1
2.37082862951978e-126	0.930127822402406	0.362	0.136	9.05917327625805e-122	MN1	AT3G58290	AT3G58290			TRAF-like superfamily protein
2.99653360260313e-126	0.623120923448063	0.124	0.022	1.14500545489068e-121	MN1	AT1G01570	AT1G01570			Protein of unknown function (DUF604)
4.42165155153801e-126	1.12556949142853	0.402	0.173	1.68955727435819e-121	MN1	AT3G50570	AT3G50570			hydroxyproline-rich glycoprotein family protein
6.09260202025288e-126	0.771823640723739	0.164	0.036	2.32804415795883e-121	MN1	AT5G59970	AT5G59970			Histone superfamily protein
1.15496132005072e-125	0.876681164409836	0.231	0.067	4.41322270004582e-121	MN1	AT2G20400	AT2G20400		MYB-CC transcription factor. PHL4 is related to PHR1 (which regulates plant Pi starvation response) but it does not seem to have a significant role in Pi starvation.	myb-like HTH transcriptional regulator family protein	PHL4
1.56467653693786e-125	0.638283823567519	0.159	0.035	5.97878551529326e-121	MN1	AT5G22330	RIN1	RESISTANCE TO PSEUDOMONAS SYRINGAE PV MACULICOLA INTERACTOR 1		P-loop containing nucleoside triphosphate hydrolases superfamily protein	ATTIP49A; RIN1; RVB1
1.75081236544901e-125	0.774932054469697	0.209	0.056	6.69002912961722e-121	MN1	AT3G12340	AT3G12340			FKBP-like peptidyl-prolyl cis-trans isomerase family protein
4.74115317814055e-125	0.630974466671177	0.116	0.019	1.81164204089928e-120	MN1	AT5G20240	PI	PISTILLATA	Floral homeotic gene encoding a MADS domain transcription factor. Required for the specification of petal and stamen identities.	K-box region and MADS-box transcription factor family protein	PI
6.80846528148341e-125	0.91143561945446	0.265	0.084	2.60158266870762e-120	MN1	AT1G77030	AT1G77030		Required for functional maturation of male and female gametophytes.	hydrolases; acting on acid anhydrides; in phosphorus-containing anhydrides;ATP-dependent helicases;nucleic acid binding;ATP binding;RNA binding;helicases	RH29
1.29309693907757e-124	1.3535436310573	0.382	0.169	4.94105271390931e-120	MN1	AT4G37120	SMP2	SWELLMAP 2	Encodes a zinc finger containing protein similar to step II splicing factors that is similar to SMP1. SMP2 is also reduced in SMP1 epigenetic alleles; plants make smaller organs having reduced cell numbers but increased cell size. The mRNA is cell-to-cell mobile.	Pre-mRNA splicing Prp18-interacting factor	SMP2
2.91169534074987e-124	0.912393092257449	0.261	0.083	1.11258790665393e-119	MN1	AT5G54910	AT5G54910			DEA(D/H)-box RNA helicase family protein
1.62322320535156e-123	0.868422373746113	0.152	0.033	6.20249818996884e-119	MN1	AT3G45760	AT3G45760			Nucleotidyltransferase family protein	NTP5
1.9421015823327e-123	0.824230975788479	0.122	0.022	7.42096435625149e-119	MN1	AT1G05690	BT3	BTB and TAZ domain protein 3	BTB and TAZ domain protein. Acts redunantly with BT1 and BT2 during female gametophyte development. Acts with BT2 during male gametophyte development.	BTB and TAZ domain protein 3	BT3
3.0939205836682e-123	0.943264574474556	0.195	0.051	1.18221799422546e-118	MN1	AT1G03530	NAF1	nuclear assembly factor 1		nuclear assembly factor 1	ATNAF1; NAF1
5.19251326550852e-123	0.595454299251726	0.142	0.029	1.98411124388346e-118	MN1	AT1G75510	AT1G75510			Transcription initiation factor IIF; beta subunit
8.71838583690655e-123	1.02437380867917	0.452	0.209	3.33138241214036e-118	MN1	AT5G22650	HD2B	histone deacetylase 2B	Encodes a member of a plant-specific class of histone deacetylases. Controls the development of adaxial/abaxial leaf polarity. Its mRNA is widely expressed in stems; leaves; flowers and young siliques. Plant lines expressing RNAi constructs directed against this gene showed a marked reduction in agrobacterium-mediated root transformation.	histone deacetylase 2B	ATHD2; ATHD2B; HD2; HD2B; HDA4; HDT02; HDT2
1.87369686469746e-122	0.78369217418065	0.216	0.06	7.15958308969548e-118	MN1	AT1G10930	RECQ4A		DNA helicase involved in the maintenance of genome stability by modulation of the DNA damage response and suppression of homologous recombination.	DNA helicase (RECQl4A)	ATRECQ4A; ATSGS1; RECQ4A
4.79127121747942e-122	0.886628271820426	0.268	0.088	1.83079264491106e-117	MN1	AT4G24420	AT4G24420			RNA-binding (RRM/RBD/RNP motifs) family protein
1.86528223891309e-121	0.821131164162254	0.209	0.057	7.12742996311081e-117	MN1	AT3G49240	emb1796	embryo defective 1796	Encodes NUWA; an imprinted gene that controls mitochondrial function in early seed development. It is expressed in both the mitochondrion and chloroplast and is also involved in RNA editing in the mitochondrion and chloroplast as a core member of E+-type PPR editosomes.	Pentatricopeptide repeat (PPR) superfamily protein	emb1796; NUWA
2.7190282617426e-121	1.15647456469077	0.436	0.202	1.03896788909446e-116	MN1	AT4G18120	ML3		A member of mei2-like gene family; predominantly plant-based family of genes encoding RNA binding proteins with characteristic presence of a highly conserved RNA binding motif first described in the mei2 gene of the fission yeast S. pombe. In silico analyses reveal nine mei2 -like genes in A. thaliana. They were grouped into four distinct clades; based on overall sequence similarity and subfamily…	MEI2-like 3	AML3; ML3
3.50788860628803e-120	1.11832295351764	0.966	0.875	1.34039931534872e-115	MN1	novel-Chr2-coding-1	NA	NA	NA	NA	NA
1.04445254069506e-119	0.651776445044623	0.16	0.036	3.99095760324991e-115	MN1	AT3G01800	AT3G01800			Ribosome recycling factor
2.81441996046214e-118	0.696376055947964	0.143	0.03	1.07541801109219e-113	MN1	AT2G42650	AT2G42650			Ribosomal protein L1p/L10e family
3.09391806707635e-118	0.992090600731856	0.257	0.085	1.18221703261055e-113	MN1	AT1G59660	AT1G59660		Encodes a protein with similarity to mammalian nucleoporin Nup98.Its expression is upregulated in mutants that are NUP deficient. Nucleoportin which redundantly inhibits flowering together with Nup98a through multiple pathways including clock; photoperiod; and age pathways. Gates flowering in a CONSTANS (CO)-independent mode and bypasses the CO checkpoint in photoperiodic signaling and integrated…	Nucleoporin autopeptidase	DRAL; Nup98b
6.19634166581499e-118	0.927941711777226	0.212	0.061	2.36768411392457e-113	MN1	AT1G49120	CRF9	cytokinin response factor 9	encodes a member of the ERF (ethylene response factor) subfamily B-6 of ERF/AP2 transcription factor family. The protein contains one AP2 domain. There are 12 members in this subfamily including RAP2.11.	Integrase-type DNA-binding superfamily protein	CRF9
8.53342895743415e-118	0.663282452964297	0.145	0.031	3.26070853892516e-113	MN1	AT5G38080	AT5G38080
1.98721802976127e-117	1.09154635512331	0.439	0.21	7.59335881352079e-113	MN1	AT1TE35415	NA	NA	NA	NA	NA
2.21313168691513e-117	0.482675550415062	0.107	0.018	8.45659748887139e-113	MN1	AT3G05480	RAD9		Involved in the regulation of DNA damage repair and homologous recombination.	cell cycle checkpoint control protein family	ATRAD9; RAD9
2.34648608080347e-117	0.569881720906674	0.116	0.02	8.96615796335815e-113	MN1	AT1G01940	AT1G01940			Cyclophilin-like peptidyl-prolyl cis-trans isomerase family protein
2.78870730833977e-117	0.898008749288651	0.22	0.064	1.06559294958971e-112	MN1	novel-Chr1-coding-273	NA	NA	NA	NA	NA
3.94600884707263e-117	0.917380922760211	0.34	0.132	1.50780944055492e-112	MN1	AT4G16630	AT4G16630			DEA(D/H)-box RNA helicase family protein
1.197956335598e-116	0.877738832937702	0.275	0.094	4.57751095395354e-112	MN1	AT5G52820	AT5G52820		Encodes a NOTCHLESS homolog; a non-ribosomal protein involved in the maturation and assembly of the 60S ribosomal subunit; that is required for female gametogenesis. The mRNA is cell-to-cell mobile.	WD-40 repeat family protein / notchless protein; putative	AtNLE; NLE
8.17373972452882e-116	0.696945070663447	0.206	0.056	3.12326768613971e-111	MN1	AT4G35930	FBS4	F-box stress induced 4		F-box family protein	AtFBS4; FBS4
8.98613212900168e-116	0.749969723159542	0.204	0.056	3.43369094781283e-111	MN1	AT1G24310	AT1G24310				NUP54
2.96843096354925e-115	1.05206540052377	0.192	0.053	1.1342671554818e-110	MN1	AT1G32200	ATS1		Encodes a chloroplast glycerol-3-phosphate acyltransferase.Involved in the biosynthesis of chloroplast phosphatidylglycerol.	phospholipid/glycerol acyltransferase family protein	ACT1; ATS1
7.39363690702674e-115	0.803071470876166	0.17	0.042	2.82518259854399e-110	MN1	AT2G42490	AT2G42490		Peroxisome-localized copper amine oxidase involved in lateral root formation.	Copper amine oxidase family protein	CuAO&
1.09264063509238e-114	0.610763104359071	0.128	0.025	4.17508913075148e-110	MN1	AT1G33420	AT1G33420			RING/FYVE/PHD zinc finger superfamily protein
1.28697912894699e-114	0.660921058791422	0.172	0.043	4.91767594961935e-110	MN1	AT4G39380	AT4G39380
2.40732038373578e-114	1.02370999804144	0.239	0.077	9.19861191829279e-110	MN1	AT3G42790	AL3	alfin-like 3	Encodes a member of the Alfin1-like family of nuclear-localized PHD (plant homeodomain) domain containing proteins. All AL proteins except AL3 bind to di- or trimethylated histone H3 (H3K4me3/2). Members of this family include: AT5G05610 (AL1); AT3G11200 (AL2); AT3G42790 (AL3); AT5G26210 (AL4); AT5G20510 (AL5); AT2G02470 (AL6); AT1G14510 (AL7).	alfin-like 3	AL3
2.73353745477315e-114	0.802732103264957	0.16	0.038	1.04451199684337e-109	MN1	AT2G35800	SAMTL	S-adenosyl methionine transporter-like	Encodes a predicted calcium-dependent S-adenosyl methionine carrier.	mitochondrial substrate carrier family protein	SAMTL
2.82463722487047e-114	1.22015284965503	0.35	0.154	1.07932212999526e-109	MN1	AT2G43470	AT2G43470			Protein of unknown function (DUF3755)
4.80620240149877e-114	0.822103127069388	0.367	0.149	1.8364979996367e-109	MN1	AT5G67100	ICU2	INCURVATA2	Encodes the putative catalytic subunit of the DNA polymerase alpha. Interacts with genes involved in chromatin-mediated cellular memory. ICU2 genetically interacts with TERMINAL FLOWER2; the ortholog of HETEROCHROMATIN PROTEIN1 of animals and yeasts; and with the Polycomb group (PcG) gene CURLY LEAF. A number of regulatory genes were derepressed in the icu2-1 mutant; including genes associated wi…	DNA-directed DNA polymerases	ICU2
7.28442275296078e-114	0.583623261083626	0.134	0.027	2.78345077813384e-109	MN1	AT5G61210	SNAP33	soluble N-ethylmaleimide-sensitive factor adaptor protein 33	membrane localized t-SNARE SNAP25 homologue; probably involved in cytokinesis and cell plate formation The mRNA is cell-to-cell mobile.	soluble N-ethylmaleimide-sensitive factor adaptor protein 33	ATSNAP33; ATSNAP33B; SNAP33; SNP33
1.14570464439883e-113	0.977954856315026	0.334	0.132	4.37785201671235e-109	MN1	AT2G29140	PUM3	pumilio 3	Encodes a member of the Arabidopsis Pumilio (APUM) proteins containing PUF domain (eight repeats of approximately 36 amino acids each). PUF proteins regulate both mRNA stability and translation through sequence-specific binding to the 3' UTR of target mRNA transcripts. The mRNA is cell-to-cell mobile.	pumilio 3	APUM3; PUM3
4.14492747772266e-113	1.04613289384831	0.329	0.134	1.58381823851261e-108	MN1	AT1G17130	AT1G17130		DUF572 domain protein involved in alternative splicing.	Family of unknown function (DUF572)	CWC16b
7.92296796415996e-113	1.19591204057269	0.407	0.2	3.02744528878516e-108	MN1	AT5G56150	UBC30	ubiquitin-conjugating enzyme 30		ubiquitin-conjugating enzyme 30	UBC30
4.12964216708139e-112	0.835288912369645	0.23	0.072	1.57797756846347e-107	MN1	AT1G17780	AT1G17780		ATG8A/F interacting protein containing a WxxL LIR motif at the C terminus which is essential for interaction with ATG8. Stress (abiotic or biotic) results in the formation of ATG8- and ATI3-labeled punctate structures; likely reflecting increased formation of ATG8-labeled phagophores or autophagosomes. ATI3 proteins probably act as selective autophagy receptors that target specific cellular compo…		ATI3A
4.80053024296913e-112	0.5791805715268	0.132	0.027	1.83433061114094e-107	MN1	AT5G49110	AT5G49110
5.30563290246662e-112	0.723870573185406	0.186	0.049	2.02733538836152e-107	MN1	AT2G43110	AT2G43110
5.65612861419577e-112	0.718089506742644	0.179	0.047	2.16126330477034e-107	MN1	AT4G28580	MGT5	magnesium transport 5	Transmembrane magnesium transporter that induces Mg transport from tapetum cell to locule. One of nine family members. Functions in pollen development.	magnesium transport 5	ATMGT5; MGT5; MRS2-6
5.98998990112465e-112	0.681285850200445	0.138	0.03	2.28883504111874e-107	MN1	AT4G34390	XLG2	extra-large GTP-binding protein 2		extra-large GTP-binding protein 2	XLG2
6.90289874746579e-112	0.915464482383312	0.342	0.138	2.63766664039415e-107	MN1	AT5G61940	AT5G61940			Ubiquitin carboxyl-terminal hydrolase-related protein
3.00840717806923e-111	0.55643902884735	0.195	0.052	1.14954246681203e-106	MN1	AT2G46980	ASY3	ASYNAPTIC 3	Encodes ASY3; a coiled-coil domain protein that is required for normal meiosis.		ASY3; AtASY3
1.1556813898234e-110	0.548628118158353	0.131	0.027	4.41597415865421e-106	MN1	AT5G62000	ARF2	auxin response factor 2	Encodes an auxin response factor. Mutants have many defects including enlarged rosette leaves; reduced fertility; later senescence; hypocotyl elongation defects; enlarged seeds and enlarged cotyledons. May not mediate auxin effects. Increase in seed size due to increased cell proliferation. The mRNA is cell-to-cell mobile.	auxin response factor 2	ARF1-BP; ARF2; AtARF2; HSS; ORE14
1.19956238939655e-110	0.535933850919382	0.123	0.024	4.58364784612316e-106	MN1	AT3G24495	MSH7	MUTS homolog 7	encodes a DNA mismatch repair homolog of human MutS gene; MSH6. There are four MutS genes in Arabidopsis; MSH2; MSH3; MSH6; and MSH7; which all act as heterodimers and bind to 51-mer duplexes. MSH2*MSH7 exhibit moderate affinity for a (T/G) substrate and weak binding of (+T); suggesting MSH2*MSH7 may be specialized for lesions/base mispairs not tested or for (T/G) mispairs in special contexts.	MUTS homolog 7	ATMSH7; MSH6-2; MSH7
1.84341236709007e-110	0.577484745345274	0.139	0.03	7.04386299588786e-106	MN1	AT3G43910	AT3G43910
1.86888197390911e-110	0.964538271066242	0.32	0.127	7.14118491050408e-106	MN1	AT5G38470	RAD23D	RADIATION SENSITIVE23D	Encodes a member of the RADIATION SENSITIVE23 (RAD23) family: AT1G16190(RAD23A); AT1G79650(RAD23B); AT3G02540(RAD23C); AT5G38470(RAD23D). RAD23 proteins play an essential role in the cell cycle; morphology; and fertility of plants through their delivery of UPS (ubiquitin/26S proteasome system) substrates to the 26S proteasome.	Rad23 UV excision repair protein family	RAD23D
3.02681589922285e-110	0.877759430314742	0.199	0.057	1.15657662325204e-105	MN1	AT2G47790	AT2G47790		Encodes GIGANTUS1 (GTS1); a member of Transducin/WD40 protein superfamily. Controls seed germination; growth and biomass accumulation.	Transducin/WD40 repeat-like superfamily protein	GTS1
4.95707535699691e-110	0.803293954761446	0.219	0.066	1.89414806466209e-105	MN1	AT1G12000	AT1G12000			Phosphofructokinase family protein
8.28920440652386e-110	0.57753411984247	0.112	0.02	3.16738789577683e-105	MN1	AT4G32840	PFK6	phosphofructokinase 6		phosphofructokinase 6	PFK6
3.43080648140835e-109	0.651107144431545	0.11	0.02	1.31094546461095e-104	MN1	AT4G03292	AT4G03292			Polynucleotidyl transferase; ribonuclease H-like superfamily protein
5.14530773913365e-109	0.748519887177035	0.18	0.048	1.96607354020036e-104	MN1	AT1G17460	TRFL3	TRF-like 3	Arabidopsis thaliana myb family transcription factor (At1g17460)	TRF-like 3	TRFL3
2.84122434389276e-108	0.883240025356923	0.45	0.213	1.08566023404486e-103	MN1	AT5G21150	AGO9	ARGONAUTE 9	AGO9-dependent sRNA silencing is crucial to specify cell fate in the Arabidopsis ovule. AGO9 is expressed in reproductive companion cells but not in the associated male or female gametes or their precursors. Therefore; AGO9 acts non-cell autonomously to silencing the activity of TEs activity in the female gametophyte.Loss of function mutants produce ectopic megaspore mother cell and supernumary f…	Argonaute family protein	AGO9
3.98620505541642e-108	0.668759641917902	0.166	0.041	1.52316881372517e-103	MN1	AT2G16780	MSI2	MULTICOPY SUPPRESSOR OF IRA1 2	Encodes a WD-40 repeat protein similar to yeast MSI1.	Transducin family protein / WD-40 repeat family protein	MSI02; MSI2; NFC02; NFC2
5.60482213891904e-108	0.624731810268058	0.164	0.041	2.14165858750235e-103	MN1	AT1G53025	AT1G53025			Ubiquitin-conjugating enzyme family protein	PFU3; UBC26
6.61730560817979e-108	0.545378697318466	0.113	0.021	2.52853864594158e-103	MN1	AT1G01810	AT1G01810
5.87414716119071e-107	0.815466261095387	0.294	0.109	2.24457037176258e-102	MN1	AT3G02190	AT3G02190			Ribosomal protein L39 family protein
6.71591344846251e-107	0.679266099251665	0.198	0.056	2.56621768779201e-102	MN1	AT1G29320	AT1G29320			Transducin/WD40 repeat-like superfamily protein
8.22326694756969e-107	1.00992507793422	0.317	0.126	3.14219253333585e-102	MN1	AT4G36080	AT4G36080		Component of the SPT module of the SAGA complex.	phosphotransferases; alcohol group as acceptor;binding;inositol or phosphatidylinositol kinases	TRA1b
9.68823516803472e-107	0.797394628533879	0.187	0.052	3.70197154005775e-102	MN1	AT2G03280	AT2G03280			O-fucosyltransferase family protein	RRT3
1.64415208207895e-106	0.555842014926641	0.135	0.029	6.28246952083188e-102	MN1	AT3G52710	AT3G52710
2.02045029898224e-106	0.638802751313121	0.197	0.056	7.72034263744102e-102	MN1	AT1G07270	AT1G07270			Cell division control; Cdc6	CDC6b
2.19193402740318e-106	0.875122199604881	0.297	0.11	8.3755991121103e-102	MN1	AT3G59480	AT3G59480		Encodes a member of the fructokinase gene family. Nomenclature according to Riggs 2017 has been adopted for the family by the community (personal communication; Boernke; Callis; Granot; Boernke; and Smeekens).	pfkB-like carbohydrate kinase family protein	FRK4; FRK7
2.62748716166872e-106	0.861977099877278	0.231	0.075	1.00398911934523e-101	MN1	AT5G50960	NBP35	nucleotide binding protein 35	Highly similar to Saccharomyces cerevisiae NBP35; locus YGL091C. Cytosolic protein that homodimerizes and can assemble both 4Fe-4S - type and 2Fe-2S - type clusters on its amino terminal and carboxy therminal respectively. Null mutants are embryo lethal.	nucleotide binding protein 35	ATNBP35; NBP35
3.76867275824363e-106	0.952980436974242	0.449	0.224	1.44004754765247e-101	MN1	AT1G72370	P40	40s ribosomal protein SA	acidic protein associated to 40S ribosomal subunit of ribosomes. Involved in polysome formation during active protein synthesis. Expressed in actively growing tissue.	40s ribosomal protein SA	AP40; P40; RP40; RPSAA
1.13708839464318e-105	0.529926112488232	0.122	0.024	4.34492846477104e-101	MN1	AT2G36010	E2F3	E2F transcription factor 3	Member of the E2F transcription factors; (cell cycle genes); key components of the cyclin D/retinoblastoma/E2F pathway.	E2F transcription factor 3	ATE2FA; E2F3
1.33914648512339e-105	0.881106636477918	0.336	0.135	5.11701263430499e-101	MN1	AT1G60640	AT1G60640
1.51717896652078e-105	0.824828532054428	0.189	0.054	5.79729254897255e-101	MN1	AT1G73510	AT1G73510
6.5204942359603e-105	0.515148630388288	0.142	0.032	2.49154605250279e-100	MN1	AT5G02520	AT5G02520		Arabidopsis KNL2 localizes at chromocenters during all stages of the mitotic cell cycle; except from metaphase to mid-anaphase; and its level is strictly regulated by the proteasome degradation pathway. Knockout of KNL2 via a T-DNA insertion resulted in a reduced amount of centromeric cenH3; mitotic and meiotic abnormalities; and reduced growth and fertility.		KNL2
6.76516353872001e-105	1.01113377843588	0.591	0.363	2.5850366397803e-100	MN1	AT5G02500	HSC70-1	heat shock cognate protein 70-1	Encodes a member of heat shock protein 70 family. Hsc70-1 negatively regulates the expression of Hsp101 through HsfA1d; HsfA1e and HsfA2. During non-HS condition; Hsc70-1 attenuates the activity of HsfAs and finally affects the expression of HsfA2 and Hsp101 genes. hsc70-1 mutant showed thermotolerance phenotype due to higher expression of Hsp101 and other HS inducible genes.	heat shock cognate protein 70-1	AT-HSC70-1; AtHsp70-1; HSC70; HSC70-1; HSP70-1
8.55258506860566e-105	0.900602465937352	0.249	0.086	3.26802828056491e-100	MN1	AT4G23860	AT4G23860			PHD finger protein-related
1.36153868503456e-104	0.426161243182077	0.102	0.018	5.20257546938558e-100	MN1	AT4G02040	AT4G02040
2.72495342265329e-104	0.934685286336784	0.231	0.076	1.04123195233005e-99	MN1	AT2TE42485	NA	NA	NA	NA	NA
4.3578928470457e-104	0.649856298900199	0.157	0.038	1.66519443578463e-99	MN1	AT3G58210	AT3G58210			TRAF-like family protein
6.05595894444841e-104	0.64935500406296	0.152	0.036	2.31404247226318e-99	MN1	AT5G04885	AT5G04885		Encodes a beta-glucosidase involved in xyloglucan metabolism.	Glycosyl hydrolase family protein	BGLC3
7.89540509688373e-104	0.863636995709349	0.392	0.173	3.01691324157024e-99	MN1	AT3G11964	AT3G11964		Encodes a nucleolar protein that is a ribosome biogenesis co-factor. Mutants display aberrant RNA processing and female gametophyte development.	RNA binding;RNA binding	RRP5
1.20887389945036e-103	1.07468780979748	0.282	0.109	4.61922805718975e-99	MN1	AT5G40880	AT5G40880			WD-40 repeat family protein / zfwd3 protein (ZFWD3)
1.22360323888532e-103	0.705463191296644	0.201	0.059	4.67551033610468e-99	MN1	AT3G59020	AT3G59020			ARM repeat superfamily protein
1.25330122214839e-103	0.682642516260406	0.197	0.056	4.78898929995122e-99	MN1	novel-Chr3-coding-44	NA	NA	NA	NA	NA
1.79543698290469e-103	0.648407550147285	0.107	0.02	6.86054425537711e-99	MN1	AT2G47820	AT2G47820
2.30184804304526e-103	0.938716026841959	0.369	0.161	8.79559155728024e-99	MN1	AT2G40360	AT2G40360		Encodes BOP1; an ortholog of Block of cell proliferation (BOP) protein. A T-DNA null allele of the BOP1 gene is lethal; and a 50% decrease in transcript accumulation is sufficient to cause severe developmental defects linked to defective cell division.	Transducin/WD40 repeat-like superfamily protein	AtPEIP1; AtPEP1; BOP1
2.94487983902633e-103	0.689768738883868	0.128	0.027	1.12526803529035e-98	MN1	AT5G02490	Hsp70-2			Heat shock protein 70 (Hsp 70) family protein	AtHsp70-2; Hsp70-2
7.42757072455001e-103	0.978169218202415	0.439	0.22	2.8381490495578e-98	MN1	AT1G07930	AT1G07930			GTP binding Elongation factor Tu family protein
1.13139838375337e-102	0.777676348875703	0.219	0.069	4.32318636416e-98	MN1	AT2G01810	AT2G01810			RING/FYVE/PHD zinc finger superfamily protein
1.61071379759394e-102	0.649800737519517	0.218	0.067	6.15469849198619e-98	MN1	AT1G63810	AT1G63810
2.74047364651183e-102	0.902542283809427	0.217	0.069	1.04716238506864e-97	MN1	AT1G34370	STOP1	sensitive to proton rhizotoxicity 1	Encodes a putative nuclear Cys(2)His(2)-type zinc finger protein involved in H+ and Al3+ rhizotoxicity. In mutants exposed to aluminum stress; there is no induction of AtALMT1; an malate transporter known to be involved in the mediation of aluminum toxicity. Cell wall of the mutant is unstable in low pH medium (pH 4.5) in low Ca solution. This would mediate Ca-alleviation of low pH stress through…	C2H2 and C2HC zinc fingers superfamily protein	AtSTOP1; STOP1
6.43561144768269e-102	0.612064418141076	0.139	0.032	2.45911149027403e-97	MN1	AT5G67630	AT5G67630			P-loop containing nucleoside triphosphate hydrolases superfamily protein	ISE4
6.54404450238219e-102	0.702662679964152	0.201	0.06	2.50054484480526e-97	MN1	AT5G44980	AT5G44980			F-box/RNI-like/FBD-like domains-containing protein
1.85322379662986e-101	0.701183577964549	0.164	0.043	7.08135344930235e-97	MN1	AT5G48680	AT5G48680			Sterile alpha motif (SAM) domain-containing protein
2.3226175127937e-101	1.1880475509294	0.465	0.267	8.87495377813601e-97	MN1	AT1G80040	AT1G80040
2.38924516904195e-101	0.755752412695149	0.162	0.042	9.12954471542621e-97	MN1	AT5G28210	AT5G28210			mRNA capping enzyme family protein
2.51884311609509e-101	0.617841959388458	0.147	0.035	9.62475143091093e-97	MN1	AT1G64105	NAC027	NAC domain containing protein 27		NAC domain containing protein 27	ANAC027; NAC027
4.81416039992518e-101	1.06655890209316	0.457	0.236	1.83953883041541e-96	MN1	ATCG00020	PSBA	photosystem II reaction center protein A	Encodes chlorophyll binding protein D1; a part of the photosystem II reaction center core	photosystem II reaction center protein A	PSBA
6.52981350766852e-101	0.919231279501284	0.31	0.126	2.49510703941522e-96	MN1	AT1G03910	AT1G03910		Encodes the Arabidopsis homolog of a conserved eukaryotic protein without known functional domains. The protein that localizes to nuclear speckles and colocalizes with known splicing proteins.		CTN
8.39054994727795e-101	0.848773042732265	0.222	0.073	3.20611304035438e-96	MN1	AT1G17070	STIPL1	SPLICEOSOMAL TIMEKEEPER LOCUS1	Encodes a homologue of spliceosome disassembly factor NTR1. Required for correct expression and splicing of DOG1; a regulator of seed dormancy. The mRNA is cell-to-cell mobile.	GC-rich sequence DNA-binding factor-like protein with Tuftelin interacting domain	NTR1; STIPL1
9.14006651728822e-101	0.496673426654798	0.105	0.019	3.492510816921e-96	MN1	AT3G09240	BSK9	brassinosteroid-signaling kinase 9		Protein kinase protein with tetratricopeptide repeat domain	BSK9
9.5537243758682e-101	0.458933402374385	0.102	0.018	3.650573621263e-96	MN1	AT1G04930	AT1G04930			hydroxyproline-rich glycoprotein family protein
1.25608706857379e-100	0.808646436178081	0.282	0.102	4.7996342977273e-96	MN1	AT5G16570	GLN1;4	glutamine synthetase 1;4	Encodes a cytosolic glutamine synthetase; the enzyme has high affinity with substrate ammonium	glutamine synthetase 1;4	GLN1;4
1.3512617109298e-100	0.753106333869582	0.136	0.031	5.16330612363385e-96	MN1	AT5G51830	AT5G51830		Encodes one of the several Arabidopsis fructokinases. Nomenclature according to Riggs 2017 has been adopted for the family by the community (personal communication; Boernke; Callis; Granot; Boernke; and Smeekens). Important for seed oil accumulation and vascular development.	pfkB-like carbohydrate kinase family protein	FRK1; FRK7
1.58443874703272e-100	0.715167151790545	0.173	0.047	6.05429889628673e-96	MN1	AT1G60370	AT1G60370		KUK F-box domain protein. Natural variants are associated with GWAS trait for root meristem and cell length. Polymorphisms in the coding sequence are the major causes of KUK allele? dependent natural variation in root development.	F-box and associated interaction domains-containing protein	KUK
1.68433640714673e-100	0.761920158254654	0.198	0.059	6.43601784534838e-96	MN1	AT3G22330	PMH2	putative mitochondrial RNA helicase 2	DEAD-box protein required for efficient group II intron splicing in mitochondria.	putative mitochondrial RNA helicase 2	ATRH53; PMH2
1.68893577895065e-100	0.601252487655268	0.153	0.037	6.45359250494835e-96	MN1	AT4TE21115	NA	NA	NA	NA	NA
4.13393588529315e-100	0.683159997250829	0.153	0.038	1.57961824112936e-95	MN1	AT1G53590	NTMC2T6.1			Calcium-dependent lipid-binding (CaLB domain) family protein	NTMC2T6.1; NTMC2TYPE6.1
4.43788666931807e-100	0.884351121370112	0.284	0.108	1.69576087521313e-95	MN1	AT5G49530	AT5G49530			SIN-like family protein
6.49758132412033e-100	0.792815445619776	0.199	0.06	2.48279079975962e-95	MN1	AT3G19580	ZF2	zinc-finger protein 2	Encodes zinc finger protein. mRNA levels are upregulated in response to ABA; high salt; and mild desiccation. The protein is localized to the nucleus and acts as a transcriptional repressor.	zinc-finger protein 2	AZF2; ZF2
1.0105721428266e-99	0.905399362875818	0.234	0.079	3.86149721495473e-95	MN1	AT2G46610	RS31a	arginine/serine-rich splicing factor 31a	Barta et al (2010) have proposed a nomenclature for Serine/Arginine-Rich Protein Splicing Factors (SR proteins): Plant Cell. 2010; 22:2926.	RNA-binding (RRM/RBD/RNP motifs) family protein	At-RS31a; RS31a
2.99591877269543e-99	1.09576052202958	0.441	0.244	1.14477052223465e-94	MN1	AT4G38780	AT4G38780			Pre-mRNA-processing-splicing factor
3.82730877752479e-99	0.790574287244561	0.224	0.073	1.46245295698e-94	MN1	AT5G58870	ftsh9	FTSH protease 9	encodes an FtsH protease that is localized to the chloroplast	FTSH protease 9	ftsh9
4.41272777515538e-99	0.647243949579649	0.109	0.021	1.68614741016462e-94	MN1	AT2G32550	AT2G32550			Cell differentiation; Rcd1-like protein	NOT9c
7.39797061417125e-99	0.631208663252001	0.15	0.037	2.82683855138097e-94	MN1	AT1G72040	dNK	deoxyribonucleoside kinase	Encodes a multisubstrate deoxyribonucleoside kinase that salvages DNA precursors.	P-loop containing nucleoside triphosphate hydrolases superfamily protein	AtdNK; dNK
7.68665453179438e-99	0.608837951026699	0.124	0.027	2.93714756314395e-94	MN1	AT5G41610	CHX18	cation/H exchanger 18	member of Putative Na+/H+ antiporter family	cation/H+ exchanger 18	ATCHX18; CHX18
7.81049979680008e-99	0.581114666369196	0.202	0.059	2.98447007735528e-94	MN1	AT3G29770	MES11	methyl esterase 11	Encodes a protein predicted to act as a carboxylesterase. It has similarity to the SABP2 methyl salicylate esterase from tobacco. This protein does not act on methyl IAA; methyl JA; MeSA; MeGA4; or MEGA9 in vitro.	methyl esterase 11	ATMES11; MES11
1.19234334134868e-98	0.869328380301517	0.505	0.275	4.55606314162745e-94	MN1	AT3G53020	STV1	SHORT VALVE1	RPL24B encodes ribosomal protein L24; homolog of cytosolic RPL24; found in archaea and higher eukaryotes. Arabidopsis has two RPL24 homologs; RPL24A (AT2G36620) and RPL24B. Mutants showed defects in apical-basal gynoecium patterning similar to previously described ett and mp mutants. Transformation of stv1-1 mutant with a uORF-eliminated ETT construct partially suppressed the stv1 gynoecium pheno…	Ribosomal protein L24e family protein	RPL24; RPL24B; STV1
1.26135284760013e-98	0.930262245317454	0.292	0.116	4.81975536596487e-94	MN1	AT1G16610	SR45	arginine/serine-rich 45	Encodes SR45; a member of the highly conserved family of serine/arginine-rich (SR) proteins; which play key roles in pre-mRNA splicing and other aspects of RNA metabolism. SR45 is a spliceosome protein; interacts with SR33 and the U1-70K protein of the U1 snRNP. Also involved in plant sugar response. sr45-1 mutation confers hypersensitivity to glucose during early seedling growth.	arginine/serine-rich 45	AtSR45; RNPS1; SR45
1.47141905594248e-98	1.71238098009647	0.603	0.415	5.62243935466182e-94	MN1	ATMG01390	RRN18		Mitochondrial 18S ribosomal RNA; which is a component of the 30S small subunit of mitochondrial ribosome. The rRNA is degraded by a polynucleotide phosphorylase-like protein (AtmtPNPase).		RRN18
1.53039077554642e-98	0.781903943800517	0.209	0.066	5.84777619244042e-94	MN1	AT2G39240	AT2G39240			RNA polymerase I specific transcription initiation factor RRN3 protein
1.72820735238956e-98	0.746059983848712	0.172	0.048	6.60365311421575e-94	MN1	AT4G23040	AT4G23040			Ubiquitin-like superfamily protein
2.25854749281759e-98	0.75061318057608	0.23	0.076	8.63013582480529e-94	MN1	AT1G60650	AtRZ-1b	AtRZ-1b	Encodes one of the zinc finger-containing glycine-rich RNA-binding proteins involved in cold tolerance: AT3G26420 (ATRZ-1A); AT1G60650 (AtRZ-1b); AT5G04280 (AtRZ-1c). It also; along with AtRZ-1c; plays important roles in plant development; pre- mRNA splicing; and general gene expression.	RNA-binding (RRM/RBD/RNP motifs) family protein with retrovirus zinc finger-like domain	AtRZ-1b; RBGB1; RZ-1b
2.44545241219834e-98	0.61196282666567	0.118	0.024	9.34431821225108e-94	MN1	AT4G30960	SIP3	SOS3-interacting protein 3	Encodes CBL-interacting protein kinase 6 (CIPK6). Required for development and salt tolerance. The mRNA is cell-to-cell mobile.	SOS3-interacting protein 3	ATCIPK6; CIPK6; SIP3; SNRK3.14
4.05527110234212e-98	0.668339052154496	0.264	0.093	1.54955964091595e-93	MN1	AT2G24490	RPA2	replicon protein A2	Encodes a component of Replication Protein A. Component of transcriptional gene silencing which does not affect endogenous small RNA accumulation nor DNA methylation. Localized in the nucleus. Involved in DNA repair. Interacts physically with ROS1.	replicon protein A2	ATRPA2; ATRPA32A; ROR1; RPA2; RPA32A
9.43811745287846e-98	0.68185044629081	0.199	0.061	3.60639905991939e-93	MN1	AT4G21010	AT4G21010			Transcription initiation factor TFIIE; beta subunit
1.59802505695705e-97	0.668452798637096	0.193	0.057	6.10621354513857e-93	MN1	AT1G52160	TRZ3	tRNAse Z3	Encodes a tRNase Z.	tRNAse Z3	TRZ3
1.87340342763114e-97	0.603907871746326	0.134	0.031	7.15846183732136e-93	MN1	AT4G33430	BAK1	BRI1-associated receptor kinase	Leu-rich receptor Serine/threonine protein kinase. Component of BR signaling that interacts with BRI1 in vitro and in vivo to form a heterodimer. Brassinolide-dependent association of BRI1 and BAK1 in vivo. Phosphorylation of both BRI1 and BAK1 on Thr residues was BR dependent. Although BAK1 and BRI1 alone localize in the plasma membrane; when BAK1 and BRI1 are coexpressed; the heterodimer BAK1/B…	BRI1-associated receptor kinase	ATBAK1; ATSERK3; BAK1; ELG; RKS10; SERK3
1.92023444913479e-97	0.478260682234617	0.105	0.02	7.33740785358895e-93	MN1	AT5G20850	RAD51	RAS associated with diabetes protein 51	Encodes a homolog of yeast RAD51. Its mRNA is most abundant in early flower buds and is expressed at high levels in exponentially growing cells in suspension cultures and is induced in response to gamma radiation. Also involved in defense gene transcription during plant immune responses.	RAS associated with diabetes protein 51	ATRAD51; RAD51
2.39663206114369e-97	1.02522912728103	0.372	0.169	9.15777076883616e-93	MN1	AT4G36350	PAP25	purple acid phosphatase 25		purple acid phosphatase 25	ATPAP25; PAP25
8.51523318977775e-97	0.776093909596965	0.216	0.071	3.25375575414598e-92	MN1	AT3G21295	AT3G21295		Pro-Trp-Pro-Trp repeat protein.	Tudor/PWWP/MBT superfamily protein	PWWP3
9.29349031122784e-97	0.747125450271343	0.231	0.077	3.55113558282327e-92	MN1	AT1G80750	AT1G80750		Cytosolic ribosomal 60S subunit protein.	Ribosomal protein L30/L7 family protein	RPL7A
1.40494809837731e-96	0.524634554918985	0.104	0.02	5.36844717870954e-92	MN1	AT5G41350	AT5G41350			RING/U-box superfamily protein
2.1099537317556e-96	0.519077369755923	0.348	0.139	8.06234420441131e-92	MN1	AT1G69770	CMT3	chromomethylase 3	Encodes a chromomethylase involved in methylating cytosine residues at non-CG sites. Involved in preferentially methylating transposon-related sequences; reducing their mobility. CMT3 interacts with an Arabidopsis homologue of HP1 (heterochromatin protein 1); which in turn interacts with methylated histones. Involved in gene silencing.	chromomethylase 3	CMT3
4.53235284530345e-96	0.458113895833495	0.135	0.031	1.7318573457189e-91	MN1	AT5G45160	RL2	RHD-like2		Root hair defective 3 GTP-binding protein (RHD3)	RL2
1.72215934311931e-95	0.82753843616634	0.297	0.119	6.58054306599319e-91	MN1	AT3G12280	RBR1	retinoblastoma-related 1	Encodes a retinoblastoma homologue RETINOBLASTOMA-RELATED protein (RBR or RBR1). RBR controls nuclear proliferation in the female gametophyte. Also required for correct differentiation of male gametophytic cell types. Regulates stem cell maintenance in Arabidopsis roots. Involved in the determination of cell cycle arrest in G1 phase after sucrose starvation. RBR1 is also involved in regulation of…	retinoblastoma-related 1	ATRBR1; RB; RB1; RBR; RBR1
1.77492120772583e-95	0.585754214810841	0.128	0.029	6.78215142684116e-91	MN1	AT5G60190	AT5G60190		Encodes a protein that can cleave residues from the C-terminus of RUB1 to prepare it for conjugation to target proteins.	Cysteine proteinases superfamily protein
2.17403393980515e-95	0.62900220077317	0.157	0.041	8.30720108738945e-91	MN1	AT2G20970	AT2G20970
2.65347277880411e-95	0.777045520105238	0.251	0.089	1.01391848350884e-90	MN1	AT5G65770	LINC4	LITTLE NUCLEI4	Encodes a protein that localizes to the nuclear periphery and affects nuclear morphology. Member of a small gene family in Arabidopsis containing 4 proteins (LNC1-4 or CRWN 1-4) with redundant functions in protection from oxidative damage; control of nuclear morphology and degradation of ABI5.	little nuclei4	CRWN4; LINC4
2.91617034160288e-95	0.704569983936507	0.159	0.042	1.11429784922987e-90	MN1	AT3G06540	REP	Rab escort protein	Encodes a cytoplasmic Rab escort protein that preferentially binds the GDP-bound form of Rab and stimulates geranylgeranylation of various Rab GTPases in Arabidopsis extracts in vitro.	Rab escort protein	AthREP; REP
5.30958359555757e-95	0.611689366829566	0.162	0.043	2.0288449876985e-90	MN1	AT1G30680	AT1G30680		Twinkle is a dual localized (mitochondria and chloroplast) DNA primase-helicase. It synthesizes RNA primers from a 5&
5.93625686578026e-95	0.737868268749958	0.189	0.057	2.2683031109833e-90	MN1	AT5G03970	AT5G03970			F-box associated ubiquitination effector family protein
7.99120785254176e-95	0.512445370657866	0.109	0.022	3.05352043253473e-90	MN1	AT5G06550	AT5G06550		Encodes a HR demethylase that acts as a positive regulator of seed germination in the PHYB-PIL5-SOM pathway.		JMJ22
9.35158601635778e-95	0.551162378066092	0.127	0.029	3.57333453271047e-90	MN1	AT3G17030	AT3G17030			Nucleic acid-binding proteins superfamily
1.1061056498374e-94	0.773632963789262	0.217	0.071	4.22654029859369e-90	MN1	AT3G18230	AT3G18230			Octicosapeptide/Phox/Bem1p family protein
1.94410548473639e-94	0.634773101392064	0.143	0.036	7.42862146772623e-90	MN1	AT2G23160	AT2G23160			F-box family protein
2.55046748881183e-94	0.890971600962599	0.437	0.216	9.74559132149888e-90	MN1	AT5G59810	SBT5.4			Subtilase family protein	ATSBT5.4; SBT5.4
4.87200013576834e-94	1.20753147283499	0.41	0.222	1.86163997187844e-89	MN1	AT5G10550	GTE2	global transcription factor group E2	This gene is predicted to encode a bromodomain-containing protein. A plant line expressing RNAi constructs targeted against GTE7 shows some resistance to agrobacterium-mediated root transformation.	global transcription factor group E2	GTE2
6.7394222176025e-94	1.10514297721213	0.227	0.083	2.57520062356809e-89	MN1	AT5G44610	MAP18	microtubule-associated protein 18	Encodes a protein with seven repeated VEEKK motifs. RNAi and overexpression experiments suggest that the gene is not involved in cell division but might be consequential for cell shape of epidermal and cortical cells. The protein encoded by this gene binds to cortical microtubules and inhibits tubulin polymerization. Associates to the plasma membrane and interacts with calmodulin and phosphatidyl…	microtubule-associated protein 18	MAP18; PCAP2
1.04426052325926e-93	0.87546122863095	0.31	0.129	3.99022388542596e-89	MN1	AT1G80410	EMB2753	EMBRYO DEFECTIVE 2753	Encodes the catalytic subunit of a N-terminal acetyltransferase.	tetratricopeptide repeat (TPR)-containing protein	EMB2753; MUSE6; NAA15; OMA
1.27271465497263e-93	0.514898263768629	0.115	0.024	4.86316996811593e-89	MN1	AT3G09230	MYB1	myb domain protein 1	member of MYB3R- and R2R3- type MYB- encoding genes	myb domain protein 1	AtMYB1; MYB1; SRM1
1.69794219975365e-93	0.639332379981372	0.162	0.044	6.48800693947869e-89	MN1	AT2G31760	ARI10	ARIADNE 10		RING/U-box superfamily protein	ARI10; ATARI10
3.86733010085465e-93	0.651469172849048	0.149	0.039	1.47774550483757e-88	MN1	AT3G12400	ELC		Mutants of this gene were initially identified because of the trichome morphogenesis phenotype. Those trichomes have multiple nuclei; a defect that turns out not to be restricted to the trichomes but also in all endoreduplicating cell types. This gene encodes a ubiquitin-binding protein with sequence similarities with yeast proteins that are components of the ESCRTI-III complexes. The Arabidopsis…	Ubiquitin-conjugating enzyme/RWD-like protein	ATELC; ELC; Vps23A
3.99264134854165e-93	0.522292654036903	0.117	0.025	1.52562818569125e-88	MN1	AT1G73760	AT1G73760			RING/U-box superfamily protein	CTL14
7.09786803839013e-93	0.864649193659614	0.229	0.08	2.71216635614925e-88	MN1	AT4G02070	MSH6	MUTS homolog 6	encodes a DNA mismatch repair homolog of human MutS gene; MSH6. There are four MutS genes in Arabidopsis; MSH2; MSH3; MSH6; and MSH7; which all act as heterodimers and bind to 51-mer duplexes. MSH2*MSH6 bound the (+T) substrate strongly; (T/G) well; and (+AAG) no better than it did a (T/A) homoduplex.	MUTS homolog 6	ATMSH6; MSH6; MSH6-1
1.53281224430983e-92	0.560552799619398	0.109	0.022	5.85702886673229e-88	MN1	AT1G43850	SEU	seuss	Encodes a transcriptional co-regulator of AGAMOUS; that functions with LEUNIG to repress AG in the outer floral whorls.	SEUSS transcriptional co-regulator	SEU
2.80333830169263e-92	0.880233256413942	0.222	0.075	1.07118359845977e-87	MN1	AT1G08880	H2AXA		Encodes HTA5; a histone H2A protein. H2AX is a meiosis-specific isoform of histone H2A. Upon DSB formation; rapid accumulation of phosphorylated H2AX (&
4.0443971454371e-92	0.570075320191131	0.121	0.027	1.54540459324297e-87	MN1	AT5G37440	AT5G37440			Chaperone DnaJ-domain superfamily protein
5.26711917066204e-92	0.842622775292434	0.305	0.125	2.01261890630167e-87	MN1	AT2G34357	AT2G34357			ARM repeat superfamily protein
6.42348184708299e-92	0.63531659742778	0.164	0.046	2.45447664858888e-87	MN1	AT4G29510	PRMT11	arginine methyltransferase 11	Has arginine N-methyltransferase activity. Modifies AtMBD7.	arginine methyltransferase 11	ATPRMT11; ATPRMT1B; PRMT11; PRMT1B
7.50646810367876e-92	0.600199684320557	0.144	0.036	2.86829652709669e-87	MN1	AT3G14830	AT3G14830
8.99403566435786e-92	0.860936953718805	0.448	0.233	3.43671096770778e-87	MN1	AT5G39740	RPL5B	ribosomal protein L5 B	Encodes a ribosomal protein RPL5B that is involved in ribosome biogenesis and plays a role in organ size control by promoting cell proliferation and preventing compensation in normal leaf development.	ribosomal protein L5 B	OLI7; RPL5B
1.28039964331309e-91	0.866027373230053	0.34	0.149	4.89253507706366e-87	MN1	AT1G06720	AT1G06720			P-loop containing nucleoside triphosphate hydrolases superfamily protein
1.73041347818125e-91	1.03125601735629	0.62	0.458	6.61208294147837e-87	MN1	AT4G05320	UBQ10	polyubiquitin 10	One of five polyubiquitin genes in A. thaliana. These genes encode the highly conserved 76-amino acid protein ubiquitin that is covalently attached to substrate proteins targeting most for degradation. Polyubiquitin genes are characterized by the presence of tandem repeats of the 228 bp that encode a ubiquitin monomer. Induced by salicylic acid. Independent of NPR1 for their induction by salicyli…	polyubiquitin 10	UBI10; UBQ10
1.80084729340929e-91	1.05177819456881	0.485	0.283	6.88121759284622e-87	MN1	AT3G17820	GLN1.3	glutamine synthetase 1.3	encodes a cytosolic glutamine synthetase; the enzyme has low affinity with substrate ammonium The mRNA is cell-to-cell mobile.	glutamine synthetase 1.3	ATGSKB6; GLN1.3; GLN1;3
2.02253375053771e-91	0.519736466073438	0.187	0.055	7.72830371417965e-87	MN1	AT2G07690	MCM5	MINICHROMOSOME MAINTENANCE 5	Member of the minichromosome maintenance complex; involved in DNA replication initiation. Abundant in proliferating and endocycling tissues. Localized in the nucleus during G1; S and G2 phases of the cell cycle; and are released into the cytoplasmic compartment during mitosis. Binds chromatin.	Minichromosome maintenance (MCM2/3/5) family protein	MCM5
2.20998148483006e-91	0.824161716188767	0.258	0.097	8.44456025168414e-87	MN1	AT2G36930	AT2G36930			zinc finger (C2H2 type) family protein
4.21174406766229e-91	0.97374507819442	0.245	0.091	1.60934952569444e-86	MN1	AT1G53750	RPT1A	regulatory particle triple-A 1A	26S proteasome AAA-ATPase subunit RPT1a (RPT1a) mRNA;	regulatory particle triple-A 1A	RPT1A
4.36235144749396e-91	0.640412088066384	0.167	0.047	1.66689811160192e-86	MN1	AT5G64420	AT5G64420			DNA polymerase V family
4.62535576022391e-91	0.681996424420671	0.209	0.068	1.76739468953916e-86	MN1	AT1G67320	EMB2813	EMBRYO DEFECTIVE 2813		DNA primase; large subunit family	EMB2813
4.74261039549427e-91	0.957298820487453	0.408	0.213	1.81219885822232e-86	MN1	AT5G65890	ACR1	ACT domain repeat 1	Member of ACT domain containing protein family. ACT domains are amino acid binding domains. Shows strongest expression in flowers and siliques.	ACT domain repeat 1	ACR1
9.37651937306447e-91	0.85261854562318	0.194	0.063	3.58286181764166e-86	MN1	AT2G03730	ACR5	ACT domain repeat 5	Member of a small family of ACT domain containing proteins. ACT domains are thought to be involved in amino acid binding.	ACT domain repeat 5	ACR5
1.68126107884718e-90	0.985029083415112	0.197	0.063	6.42426670838296e-86	MN1	AT2G18260	SYP112	syntaxin of plants 112	member of SYP11 Gene Family	syntaxin of plants 112	ATSYP112; SYP112
1.90002552372338e-90	0.575562464850314	0.134	0.033	7.2601875286994e-86	MN1	AT1G22920	CSN5A	COP9 signalosome 5A	AJH1 encodes a protein similar to JAB1; a specific mammalian coactivator of AP-1 transcription. Encodes a subunit of the COP9 complex that is involved in protein deneddylation. Plants with mutations in CSN5A and CSN5B have a de-etiolated phenotype. Required for the recovery of AUX/IAA repressor levels following recurrent heat stress to regulate auxin homeostasis.	COP9 signalosome 5A	AJH1; CSN5A
2.42503630856754e-90	0.745265106184026	0.186	0.057	9.26630623866744e-86	MN1	AT3G59140	ABCC10	ATP-binding cassette C10	member of MRP subfamily	multidrug resistance-associated protein 14	ABCC10; ATMRP14; MRP14
3.57060642091334e-90	0.621890196972447	0.157	0.043	1.36436441949519e-85	MN1	AT2G39795	AT2G39795			Mitochondrial glycoprotein family protein
3.89306754765298e-90	0.556699746337377	0.143	0.036	1.48758004063368e-85	MN1	AT4G02220	AT4G02220			zinc finger (MYND type) family protein / programmed cell death 2 C-terminal domain-containing protein
5.57346712144686e-90	0.599891452334757	0.159	0.043	2.12967752177606e-85	MN1	AT3G22860	TIF3C2	eukaryotic translation initiation factor 3 subunit C2	member of eIF3c - eukaryotic initiation factor 3c	eukaryotic translation initiation factor 3 subunit C2	ATEIF3C-2; ATTIF3C2; EIF3C-2; TIF3C2
8.34012596968691e-90	1.04437208864063	0.601	0.398	3.18684553427707e-85	MN1	ATCG00470	ATPE	ATP synthase epsilon chain	ATPase epsilon subunit	ATP synthase epsilon chain	ATPE
1.67011006166048e-89	0.929006802218282	0.216	0.075	6.38165755661086e-85	MN1	AT5G40870	UK/UPRT1	uridine kinase/uracil phosphoribosyltransferase 1	Pseudouridine kinase from the PfkB family that generates 59-pseudouridine monophosphate.	uridine kinase/uracil phosphoribosyltransferase 1	ATUK/UPRT1; UCK1; UK/UPRT1; UKL1
3.37923089510984e-89	0.525672727904269	0.144	0.037	1.29123791733042e-84	MN1	AT2G32590	EMB2795	EMBRYO DEFECTIVE 2795			EMB2795
5.06645308472298e-89	0.794743237775802	0.552	0.323	1.9359423882035e-84	MN1	AT3G09200	AT3G09200			Ribosomal protein L10 family protein
5.59105522307288e-89	0.658419528553006	0.123	0.029	2.13639811128838e-84	MN1	AT3G23605	AT3G23605			Ubiquitin-like superfamily protein
7.83958591235308e-89	0.77218380124196	0.189	0.06	2.99558417296924e-84	MN1	AT5G24690	AT5G24690			Protein of unknown function (DUF3411)
1.04077760617184e-88	0.655312083090722	0.155	0.042	3.97691531094321e-84	MN1	AT3G12580	HSP70	heat shock protein 70		heat shock protein 70	ATHSP70; HSC70-4; HSP70
4.12357005886176e-88	0.895230520860685	0.404	0.204	1.57565735519167e-83	MN1	AT4G38680	GRP2	glycine rich protein 2	Encodes a glycine-rich protein that binds nucleic acids and promotes DNA melting. Its transcript and protein levels are up-regulated in response to cold treatment with protein levels peaking earlier in shoots (~10-14 days) than in roots (~21 days). It is normally expressed in meristematic regions and developing tissues where cell division occurs. RNAi and antisense lines with lower levels of CSP2…	glycine rich protein 2	ATCSP2; CSDP2; CSP2; GRP2
6.43973839719813e-88	0.917942166509034	0.279	0.115	2.46068843895338e-83	MN1	AT3G23870	AT3G23870			Protein of unknown function (DUF803)	ENOR3L2
6.76494642490453e-88	0.650468927133523	0.188	0.059	2.58495367842027e-83	MN1	AT1G34180	NAC016	NAC domain containing protein 16		NAC domain containing protein 16	anac016; NAC016
8.54860917787818e-88	0.674550643135378	0.192	0.061	3.26650905295903e-83	MN1	AT3G50040	AT3G50040
1.11893958314442e-87	0.615995599495382	0.145	0.038	4.27558004115314e-83	MN1	AT5G47940	AT5G47940
3.13942590424435e-87	0.693378664145963	0.212	0.07	1.19960603227081e-82	MN1	AT4G24890	PAP24	purple acid phosphatase 24		purple acid phosphatase 24	ATPAP24; PAP24
4.81399079352394e-87	0.805557659923859	0.244	0.091	1.83947402211343e-82	MN1	AT1G79920	Hsp70-15	heat shock protein 70-15		Heat shock protein 70 (Hsp 70) family protein	AtHsp70-15; Hsp70-15
6.08531240766709e-87	0.786327403017703	0.198	0.063	2.32525872409367e-82	MN1	AT1G06760	AT1G06760			winged-helix DNA-binding transcription factor family protein	H1.1; HON1
8.36198841068223e-87	0.709338250690733	0.227	0.079	3.19519939160579e-82	MN1	AT3G44750	HDA3	histone deacetylase 3	Encodes a histone deacetylase. Controls the development of adaxial/abaxial leaf polarity. Two lines with RNAi-directed against this gene show reduced Agrobacterium-mediated DNA transformation of the roots. Involved in development of the vascular tissue of the stem by affecting cell proliferation and differentiation.	histone deacetylase 3	ATHD2A; HD2A; HDA3; HDT1
1.38015344134313e-86	1.15179565220223	0.209	0.074	5.27370431471624e-82	MN1	AT5G21900	AT5G21900		Contributes to UV tolerance through nucleotide excision repair.	RNI-like superfamily protein	RAD7c
1.51376177054783e-86	0.644784043250863	0.151	0.041	5.78423510144031e-82	MN1	AT3G02320	AT3G02320		Involved in posttranscriptional modification of tRNA.	N2;N2-dimethylguanosine tRNA methyltransferase	AtTRM1a; TRM1a
1.58178224228382e-86	0.71024884932762	0.513	0.271	6.0441481259907e-82	MN1	AT5G40260	SWEET8		Encodes RPG1 (RUPTURED POLLEN GRAIN1); a member of the MtN3/saliva gene family. Crucial for exine pattern formation and cell integrity of microspores.	Nodulin MtN3 family protein	AtSWEET8; RPG1; SWEET8
1.71123711636445e-86	0.557791961811468	0.132	0.033	6.53880814534021e-82	MN1	novel-Chr1-noncoding-691	NA	NA	NA	NA	NA
2.68746166148089e-86	0.710125183141415	0.245	0.091	1.02690597546846e-81	MN1	AT1G04510	MAC3A	MOS4-associated complex 3A	Encodes MAC3A; a U-box proteins with homology to the yeast and human E3 ubiquitin ligase Prp19. Associated with the MOS4-Associated Complex (MAC). Involved in plant innate immunity. Regulator of flowering time.	MOS4-associated complex 3A	MAC3A; PUB59
3.44419729825596e-86	0.51366316566909	0.113	0.025	1.31606222963658e-81	MN1	AT1G58470	RBP1	RNA-binding protein 1	Encodes an mRNA-binding protein that contains two RNA recognition motifs (RRMs) and is expressed in proliferating tissues. Preferentially binds UUAGG; GUAGG and/or UUAGU. Loss of function of RBP1 causes decreased root length.	RNA-binding protein 1	ATRBP1; RBP1
7.32164745241718e-86	0.923125171884409	0.346	0.165	2.79767470804313e-81	MN1	AT3G02890	AT3G02890		PHD protein which cooperates with PAIPP2 and BAH domain protein AIPP3 to read H3K4 histone marks. The BAH-PHD bivalent histone reader complex silences a substantial subset of H3K27me3-enriched loci; including development and stress response-related genes.	RING/FYVE/PHD zinc finger superfamily protein	AIPP2
7.39364389797165e-86	0.785771963329392	0.155	0.044	2.82518526985395e-81	MN1	AT3G19280	FUT11	fucosyltransferase 11	Encodes a protein with core &
1.24128509529935e-85	0.544220976152044	0.128	0.031	4.74307447764834e-81	MN1	AT2G42470	AT2G42470			TRAF-like family protein
1.30675985216289e-85	0.588307746378464	0.164	0.047	4.99326007109961e-81	MN1	AT2G45280	RAD51C	RAS associated with diabetes protein 51C	Encodes a protein similar to RAD51C involved in double stranded break repair via homologous recombination. Sensitive to DSB induced by Mitomycin C and gamma irradiation; interacts with Atxrcc3 in yeast two-hybrid assay. Required for female meiosis but not critical for mitosis under normal conditions.	RAS associated with diabetes protein 51C	ATRAD51C; RAD51C
1.48689358067951e-85	0.812926978536278	0.284	0.116	5.68156906113449e-81	MN1	AT1G72440	EDA25	embryo sac development arrest 25	Encodes SLOW WALKER2 (SWA2); a NOC1/Mak21 homologue. Essential for coordinated cell cycle progression during female gametophyte development.	CCAAT-binding factor	EDA25; SWA2
2.47387931585767e-85	0.706822435263014	0.212	0.073	9.45294025382373e-81	MN1	AT4G36020	CSDP1	cold shock domain protein 1	Encodes a cold shock domain protein. Involved in cold acclimation by blocking the secondary structure of mRNA which in turn facilitates translation at cold temperature.	cold shock domain protein 1	AtCSP1; CSDP1; CSP1
2.49939494543566e-85	0.688580296517119	0.209	0.071	9.5504380260042e-81	MN1	AT5G27680	RECQSIM	RECQ helicase SIM		RECQ helicase SIM	RECQSIM
2.53603895774539e-85	0.794429222281842	0.215	0.076	9.6904584614409e-81	MN1	AT3G61140	FUS6	FUSCA 6	Represses photomorphogenesis and induces skotomorphogenesis in the dark. Component of the nuclear-localized COP9 complex. Mutants display striking purple coloration due to anthocyanin accumulation in their cotyledons; first become defective during embryogenesis and exhibit limited seedling development.	26S proteasome; regulatory subunit Rpn7;Proteasome component (PCI) domain	AtCSN1; ATFUS6; ATSK31; COP11; CSN1; EMB78; FUS6; SK31
4.59793149083342e-85	0.615762750823523	0.169	0.05	1.75691560196236e-80	MN1	AT3G16810	PUM24	pumilio 24	Encodes a member of the Arabidopsis Pumilio (APUM) proteins containing PUF domain (eight repeats of approximately 36 amino acids each). PUF proteins regulate both mRNA stability and translation through sequence-specific binding to the 3' UTR of target mRNA transcripts.	pumilio 24	APUM24; PUM24
5.40482368092647e-85	0.731429997463692	0.16	0.046	2.06523717671881e-80	MN1	AT3G27710	ARI3	ARIADNE 3		RING/U-box superfamily protein	ARARI3; ARI3
1.30781860150928e-84	0.500922747992266	0.117	0.027	4.99730565822711e-80	MN1	AT5G50480	NF-YC6	nuclear factor Y; subunit C6		nuclear factor Y; subunit C6	NF-YC6
1.91909518682001e-84	1.1347963218653	0.528	0.369	7.33305461835794e-80	MN1	AT3G22380	TIC	TIME FOR COFFEE	Encodes a nucleus-acting plant-specific clock regulator working close to the central oscillator and affecting the circadian gating of light responses. Circadian gating is the alteration of circadian phase according to the photoperiod of the entraining day/light cycle and the rhythmic antagonism of light responses in the early subjective night. TIC differentially regulates CCA1 and PRR9 from LHY; …	time for coffee	TIC
2.18349334759747e-84	0.647404881187464	0.144	0.039	8.34334643050471e-80	MN1	AT2G35550	BPC7	basic pentacysteine 7		basic pentacysteine 7	ATBPC7; BBR; BPC7
2.24688993284863e-84	0.505770196180402	0.137	0.035	8.58559112240789e-80	MN1	AT4G16143	IMPA-2	importin alpha isoform 2	Protein interacts with Agrobacterium proteins VirD2 and VirE2. Is not individually essential for Agrobacterium-mediated root transformation; but when overexpressed can rescue the impa-4 decreased transformation susceptibility phenotype.	importin alpha isoform 2	IMPA-2
2.77836826140204e-84	0.661835752092446	0.126	0.031	1.06164229636433e-79	MN1	AT1G11110	AT1G11110			LisH and RanBPM domains containing protein
3.19576238600344e-84	0.761608452528725	0.254	0.097	1.22113276531578e-79	MN1	AT4G25730	AT4G25730			FtsJ-like methyltransferase family protein	AtTRM7b; TRM7b
3.35607664890374e-84	0.506404171512174	0.106	0.023	1.28239044831261e-79	MN1	AT5G59820	RHL41	RESPONSIVE TO HIGH LIGHT 41	Encodes a zinc finger protein involved in high light and cold acclimation. Overexpression of this putative transcription factor increases the expression level of 9 cold-responsive genes and represses the expression level of 15 cold-responsive genes; including CBF genes. Also; lines overexpressing this gene exhibits a small but reproducible increase in freeze tolerance. Because of the repression o…	C2H2-type zinc finger family protein	AtZAT12; RHL41; ZAT12
3.36885632510648e-84	0.749450895232435	0.194	0.064	1.28727369038644e-79	MN1	AT3G52190	PHF1	phosphate transporter traffic facilitator1	Encodes a plant specific protein structurally related to the SEC12 proteins of the early secretory pathway. Mutation of PHF1 impairs Pi transport. Expression was detected in all tissues; and was induced by Pi starvation. Localized in endoplasmic reticulum (ER); and mutation of PHF1 resulted in ER retention and reduced accumulation of the plasma membrane PHT1;1 transporter. Its expression is respo…	phosphate transporter traffic facilitator1	AtPHF1; PHF1
3.4864134786247e-84	0.752150053208364	0.584	0.361	1.33219345431729e-79	MN1	AT5G20290	AT5G20290			Ribosomal protein S8e family protein
5.88016766239651e-84	0.882735970824642	0.265	0.107	2.24687086547833e-79	MN1	AT5TE49855	NA	NA	NA	NA	NA
6.23911811531564e-84	0.623372279048377	0.159	0.046	2.38402942304326e-79	MN1	AT5G38396	AT5G38396			F-box/RNI-like superfamily protein
9.48153624380721e-84	0.594948398936737	0.124	0.03	3.62298981412117e-79	MN1	AT5G54480	AT5G54480			Protein of unknown function (DUF630 and DUF632)
9.67312612621824e-84	0.591237576170952	0.129	0.032	3.69619822408925e-79	MN1	AT1G75200	AT1G75200			flavodoxin family protein / radical SAM domain-containing protein
1.12152006945941e-83	0.813469553158107	0.15	0.042	4.28544033741136e-79	MN1	AT2G42590	GRF9	general regulatory factor 9	14-3-3 gene. Binds calcium and displays induced structural changes.	general regulatory factor 9	GF14 MU; GRF14; GRF9
1.22527965850167e-83	0.647678639129021	0.145	0.039	4.68191610310073e-79	MN1	AT5G03380	AT5G03380			Heavy metal transport/detoxification superfamily protein	AtHMP43
1.66840587287484e-83	0.653769822372139	0.16	0.047	6.37514568084205e-79	MN1	AT3G52630	AT3G52630			Nucleic acid-binding; OB-fold-like protein	RPA3A
2.77276624291897e-83	0.817842191465928	0.545	0.338	1.05950170908177e-78	MN1	AT5G60390	AT5G60390			GTP binding Elongation factor Tu family protein	EF1alpha
7.1744814334826e-83	0.530327476638095	0.131	0.033	2.74144110054804e-78	MN1	AT3G25080	AT3G25080			Protein of unknown function (DUF626)
7.80587753093694e-83	0.638035957729485	0.2	0.067	2.98270386334631e-78	MN1	AT2G18900	AT2G18900			Transducin/WD40 repeat-like superfamily protein
8.0701916303865e-83	0.547674491780928	0.122	0.029	3.08370092388699e-78	MN1	AT3G44680	HDA9	histone deacetylase 9	Encodes HDA9 (a RPD3-like histone deacetylase). Functions in promoting the onset of leaf senescence.The hda9 mutant shows enhanced H3K9 acetylation levels;based on immunodetection using H3K9ac antibodies. Negatively controls gene expression in concert with interacting proteins POWERDRESS (PWR); HIGH EXPRESSION OF OSMOTICALLY RESPONSIVE GENES 15 (HOS15); WRKY53; ELONGATED HYPOCOTYL 5 (HY5); ABA IN…	histone deacetylase 9	AtHDA9; AtHDAC9; HDA09; HDA9; HDAC9
4.84299817516799e-82	0.598237130715116	0.155	0.044	1.85055803271344e-77	MN1	AT3TE46255	NA	NA	NA	NA	NA
5.79338083351282e-82	0.630773972737942	0.127	0.032	2.21370875029358e-77	MN1	AT4G26720	PPX1	protein phosphatase X 1	Encodes catalytic subunit of protein phosphatase X. Expressed at very low levels in A. thaliana flowers; leaves; stems and roots.	protein phosphatase X 1	PP4-1; PPX-1; PPX1
7.42602114818638e-82	1.27682032908615	0.648	0.573	2.8375569409335e-77	MN1	AT3G26000	AT3G26000		RIPF1 is an F-Box E3 ligase that interacts with the ABA receptor RCAR3 and appears to be responsible for facilitating its turnover.	Ribonuclease inhibitor	RIFP1
2.20125340600855e-81	0.458495724510362	0.13	0.033	8.41120938969929e-77	MN1	AT3G23740	AT3G23740
2.212505131561e-81	0.819507298308437	0.266	0.107	8.45420335820772e-77	MN1	AT1G07820	AT1G07820			Histone superfamily protein
3.0072800957947e-81	0.8413467629607	0.33	0.152	1.14911179740411e-76	MN1	AT1G09640	AT1G09640			Translation elongation factor EF1B; gamma chain
4.60131763535202e-81	0.748962922912101	0.302	0.13	1.75820948164436e-76	MN1	AT2G44860	AT2G44860		cytosolic ribosomal protein gene; part of eL24 family	Ribosomal protein L24e family protein	RPL24C
5.80647853803138e-81	0.527531542643958	0.129	0.033	2.21871351416717e-76	MN1	AT2G20010	AT2G20010			Protein of unknown function (DUF810)
7.97547106492161e-81	0.481445297352954	0.103	0.022	3.04750724861719e-76	MN1	AT2G19870	AT2G19870			tRNA/rRNA methyltransferase (SpoU) family protein
1.05418586955683e-80	0.727757895364038	0.299	0.129	4.0281496261636e-76	MN1	AT1G50920	AT1G50920		Putative GTPase involved in HA - and ABA-mediated signaling pathways; particularly during defense respnses to pathogens. Has paralog NOG1-2.	Nucleolar GTP-binding protein	Nog1-1
1.27018932530625e-80	0.696590627356374	0.202	0.07	4.85352043092771e-76	MN1	AT1G80890	AT1G80890				OEP9.2
1.49150880535731e-80	0.58724743500561	0.125	0.032	5.69920429615082e-76	MN1	AT4G34460	AGB1	GTP binding protein beta 1	Encodes the heterotrimeric G-protein beta subunit and is involved in organ shape. A significant fraction of the protein is found in the ER. Mutants carrying null alleles express similar fruit phenotypes; as seen in er plants; but differ from er in that the stem is only slightly shorter than that in the wild type; the pedicel is slightly longer than that in the wild type; and the leaves are rounde…	GTP binding protein beta 1	AGB1; ATAGB1; ELK4
1.74576643692564e-80	0.6126232053132	0.172	0.053	6.67074813213658e-76	MN1	AT5G43080	CYCA3;1	Cyclin A3;1		Cyclin A3;1	CYCA3;1
1.93453153275194e-80	0.896648168360864	0.425	0.224	7.39203843979845e-76	MN1	AT1G07750	AT1G07750			RmlC-like cupins superfamily protein
2.10844976054404e-80	0.820648921350963	0.208	0.074	8.05659738001482e-76	MN1	AT5G09590	MTHSC70-2	mitochondrial HSO70 2	heat shock protein 70 (Hsc70-5); nuclear	mitochondrial HSO70 2	HSC70-5; MTHSC70-2
2.18846405375501e-80	0.472106235118543	0.125	0.031	8.36233999580326e-76	MN1	AT3G17340	AT3G17340		Ran effector.	ARM repeat superfamily protein	PLANTKAP
6.51824380631334e-80	0.483678973850025	0.11	0.025	2.49068614083039e-75	MN1	AT1G48840	AT1G48840			Plant protein of unknown function (DUF639)
1.42764657740653e-79	0.777533614462387	0.227	0.085	5.45518033692809e-75	MN1	AT5G61770	PPAN	PETER PAN-like protein	A single-copy gene encoding a 346 aa protein with a single Brix domain. Similar to yeast ribosome biogenesis proteins Ssf1/2.	PETER PAN-like protein	PPAN; SNAIL1
3.38982590786718e-79	0.750026697566784	0.187	0.063	1.29528637765513e-74	MN1	AT3G22320	NRPB5		Non-catalytic subunit common to DNA-dependent RNA polymerases I; II; III and IV; homologous to budding yeast RPB5.	Eukaryotic rpb5 RNA polymerase subunit family protein	ATRPABC24.3; NRPB5; NRPD5; RPB5A
3.60137308737461e-79	0.884462727002123	0.367	0.184	1.37612067041671e-74	MN1	AT4G02510	TOC159	translocon at the outer envelope membrane of chloroplasts 159	An integral membrane GTPase that functions as a transit-sequence receptor required for the import of proteins necessary for chloroplast biogenesis. Located in the outer chloroplast membrane. Phosphorylation of the G-domains regulate translocon assembly. The mRNA is cell-to-cell mobile.	translocon at the outer envelope membrane of chloroplasts 159	ATTOC159; PPI2; TOC159; TOC160; TOC86
4.07212250812396e-79	0.43464790684186	0.243	0.088	1.55599873157925e-74	MN1	AT5G13130	AT5G13130		Member of the microrchidia protein family which have been described as epigenetic regulators and plant immune mediators; contains a hallmark GHKL-type ATPase domain in N-terminus. Possible role in the development of reproductive tissues.	Histidine kinase-; DNA gyrase B-; and HSP90-like ATPase family protein	MORC5
4.14986680779312e-79	0.820138430675299	0.322	0.147	1.58570560592583e-74	MN1	AT3G63400	AT3G63400			Cyclophilin-like peptidyl-prolyl cis-trans isomerase family protein
5.52178516018213e-79	0.408204583926059	0.121	0.029	2.10992932755719e-74	MN1	AT4G37900	AT4G37900		Protein of unknown function that contains DUF1399 domain and putative RNA binding motif. Expressed in many plant tissues and is involved in many aspects of plant growth and development as well as response to salt stress.	Protein of unknown function (duplicated DUF1399)	AtGRDP2
7.10122825829207e-79	0.731460077165074	0.273	0.113	2.71345032977598e-74	MN1	AT5G62410	SMC2	structural maintenance of chromosomes 2	SMC2-1 (SMC2)	structural maintenance of chromosomes 2	ATCAP-E1; ATSMC4; SMC2; TTN3
1.24341076367327e-78	0.575517494712073	0.149	0.043	4.75119686907193e-74	MN1	AT2G29680	CDC6	cell division control 6	Encodes cell division control protein 6 (CDC6).	cell division control 6	ATCDC6; CDC6
1.61231514802003e-78	0.925221431580064	0.352	0.177	6.16081741209935e-74	MN1	AT1G04850	AT1G04850			ubiquitin-associated (UBA)/TS-N domain-containing protein
2.6253065297605e-78	1.02665549502739	0.442	0.27	1.00315587808678e-73	MN1	AT2G19480	NAP1;2	nucleosome assembly protein 1;2	This gene is predicted to encode a nucleosome assembly protein. Plant lines expressing an RNAi construct directed against this gene show a reduction in agrobacterium-mediated root transformation. The mRNA is cell-to-cell mobile. Plants mutated in three ubiquitously expressed NAP1 genes (NAP1;1~NAP1;3) and organ-specifically expressed NAP1;4 gene show hypersensitivity to genotoxic stresses includi…	nucleosome assembly protein 1;2	NAP1;2; NFA02; NFA2
8.56226968618175e-78	0.58907425062577	0.191	0.064	3.27172886978691e-73	MN1	AT4G16970	AT4G16970			Protein kinase superfamily protein
1.05268014339168e-77	0.619829082852216	0.185	0.061	4.02239609591396e-73	MN1	AT4G32520	SHM3	serine hydroxymethyltransferase 3	Encodes a serine hydroxymethyltransferase SHMT3 located in the plastid.	serine hydroxymethyltransferase 3	AtSHMT3; SHM3
1.08311832066414e-77	0.423479872600479	0.109	0.025	4.13870341508973e-73	MN1	AT2G30470	HSI2	high-level expression of sugar-inducible gene 2	HSI2 is a member of the ABI3 family of B3 domain proteins and functions as an active repressor of the Spo minimal promoter through the EAR motif. It contains a plant-specific B3 DNA-binding domain. It is expressed at similar levels in all organs. Treatment with 6% sucrose showed a slight increase in transcript levels after 24 h. No changes were observed after treatment with 50µM ABA. It is locali…	high-level expression of sugar-inducible gene 2	HSI2; VAL1
2.58306898041694e-77	0.558363988936726	0.139	0.038	9.87016488107117e-73	MN1	AT1G06450	AT1G06450		Deadenylase.	Polynucleotidyl transferase; ribonuclease H-like superfamily protein	CAF1g
4.48693714140326e-77	0.487269752447579	0.141	0.039	1.7145035511016e-72	MN1	AT3G10690	GYRA	DNA GYRASE A	Encodes a protein that when expressed together with GYRB2 generates an active supercoiling DNA gyrase enzyme that shares similar properties to its bacterial counterpart; including sensitivity to gyrase-specific antibiotics.	DNA GYRASE A	GYRA
6.11650494313428e-77	0.624728056487632	0.194	0.067	2.33717770382104e-72	MN1	AT1G20580	AT1G20580			Small nuclear ribonucleoprotein family protein
6.58365655812923e-77	0.856071354599441	0.279	0.122	2.51568100742676e-72	MN1	AT2G35635	UBQ7	ubiquitin 7	encodes a ubiquitin-like protein that contains tandem repeats of the ubiquitin coding region; but at least one repeat per gene encodes a protein with amino acid substitutions. The mRNA is cell-to-cell mobile.	ubiquitin 7	RUB2; UBQ7
8.25541058552992e-77	0.444633326054575	0.107	0.025	3.15447493883684e-72	MN1	AT5G51280	AT5G51280			DEAD-box protein abstrakt; putative
1.01555028374759e-76	0.638276210116537	0.164	0.051	3.8805191892279e-72	MN1	AT2G37990	AT2G37990			ribosome biogenesis regulatory protein (RRS1) family protein	ARRS1
1.04608663595049e-76	0.589576415113599	0.144	0.041	3.99720164463041e-72	MN1	AT5G05180	AT5G05180
1.15674523758544e-76	0.576005634939492	0.145	0.041	4.42003922733773e-72	MN1	AT1G56423	AT1G56423
2.9383601791004e-76	0.913698091824874	0.377	0.197	1.12277680803605e-71	MN1	AT5G27030	TPR3	TOPLESS-related 3		TOPLESS-related 3	TPR3
3.39963455396257e-76	0.524720114301624	0.144	0.04	1.29903435941464e-71	MN1	AT5G02220	AT5G02220				SMR4
3.44972527838253e-76	0.619647645541175	0.182	0.06	1.31817452612275e-71	MN1	AT1G57820	VIM1	VARIANT IN METHYLATION 1	Encodes a 645-amino acid methylcytosine-binding protein with a PHD domain; two RING finger domains; and an SRA domain that is involved in centromere heterochromatinization. This protein functions as an E3 ubiquitin ligase in vitro. The protein has been shown to bind to methylated cytosines of CG; CNG and CNN motifs via its SRA domain but has a preference for the former. It plays a role in the est…	Zinc finger (C3HC4-type RING finger) family protein	ORTH2; VIM1
4.50139738884864e-76	0.642430334785566	0.154	0.046	1.72002895625295e-71	MN1	AT3G13640	ABCE1	ATP-binding cassette E1	member of RLI subfamily	RNAse l inhibitor protein 1	ABCE1; ATRLI1; RLI1
5.29011184448227e-76	0.864868490608904	0.26	0.11	2.02140463689512e-71	MN1	AT5G41800	AT5G41800			Transmembrane amino acid transporter family protein
6.7423298349754e-76	0.617663772369434	0.194	0.066	2.57631165324245e-71	MN1	AT5G40480	EMB3012	embryo defective 3012		embryo defective 3012	EMB3012
7.44589519009749e-76	0.468587218127475	0.157	0.047	2.84515101108815e-71	MN1	AT5G13960	SUVH4	SU(VAR)3-9 homolog 4	Encodes a histone 3 lysine 9 specific methyltransferase involved in the maintenance of DNA methylation. SUVH4/KYP is a SU(VAR)3-9 homolog; a SET domain protein. Known SET domain proteins are involved in epigenetic control of gene expression. There are 10 SUVH genes in Arabidopsis and members of this subfamily of the SET proteins have an additional conserved SRA domain. In kyp mutants; there is a …	SU(VAR)3-9 homolog 4	KYP; SDG33; SUVH4
1.80581242233167e-75	0.714677702893713	0.219	0.082	6.90018984697155e-71	MN1	AT3G60640	ATG8G	AUTOPHAGY 8G	Autophagy protein.	Ubiquitin-like superfamily protein	ATG8G
1.91058212979811e-75	0.433275656955365	0.211	0.074	7.30052537617155e-71	MN1	AT1G15660	CENP-C	centromere protein C	Encodes a homologue of the human centromeric protein C (CENP-C). CENP-C co-localizes with the 180 bp centromeric regions of chromosomes throughout the cell cycle; but does not completely cover the 180 bp regions.	centromere protein C	CENP-C
4.9552701694136e-75	0.860122873057625	0.301	0.14	1.89345828443463e-70	MN1	AT3G26420	ATRZ-1A		Zinc finger-containing glycine-rich RNA-binding protein. Cold-inducible. Contributes to the enhancement of freezing tolerance. Members of this protein family include AT3G26420 (ATRZ-1A); AT1G60650 (AtRZ-1b) and AT5G04280 (AtRZ-1c).	RNA-binding (RRM/RBD/RNP motifs) family protein with retrovirus zinc finger-like domain	ATRZ-1A; RBGB2; RZ-1A
5.50457677282112e-75	0.484695871997757	0.123	0.032	2.10335383066268e-70	MN1	AT4G12620	ORC1B	origin of replication complex 1B	Origin Recognition Complex subunit 1b. Involved in the initiation of DNA replication. Regulated transcriptionally during cell cycle; peaking at G1/S-phase. Target of E2F/DF family of transcription factors. Interacts with ORC2 and ORC5. Highly expressed in proliferating cells. Expression levels are independent of light regime.	origin of replication complex 1B	ATORC1B; ORC1B; UNE13
6.47020074781662e-75	0.582556362531966	0.117	0.03	2.47232840774821e-70	MN1	AT1G48120	AT1G48120		Encodes a nuclear localized aminotransferase-like protein containing a plant mobile domain.	hydrolases;protein serine/threonine phosphatases	MAIL3
6.53492017028074e-75	0.76282207607641	0.274	0.117	2.49705834626598e-70	MN1	AT5G60030	AT5G60030
7.42862172855633e-75	0.588756857181756	0.127	0.034	2.83855064869866e-70	MN1	AT4G30240	AT4G30240			Syntaxin/t-SNARE family protein
1.190357204339e-74	0.628979314985088	0.153	0.047	4.54847391349974e-70	MN1	AT1G70110	AT1G70110			Concanavalin A-like lectin protein kinase family protein	LecRK-V.1
1.24210838336354e-74	0.502215792417777	0.134	0.037	4.74622034367043e-70	MN1	AT3G16730	HEB2	hypersensitive to excess boron 2			HEB2
1.41019314551203e-74	0.537315786821568	0.101	0.023	5.38848902831602e-70	MN1	AT3G01311	AT3G01311			Protein of unknown function (DUF569)
1.44134849223881e-74	0.69572907758655	0.229	0.088	5.50753672369372e-70	MN1	AT5G14520	AT5G14520		Encodes a nucleolar protein that plays an essential role in cell growth and survival through its regulation of ribosome biogenesis and mitotic progression.	pescadillo-related	PES
1.51668437300006e-74	0.700857037805931	0.191	0.067	5.79540265767051e-70	MN1	AT1G15860	AT1G15860			Domain of unknown function (DUF298)
1.53078134646623e-74	0.912676145121914	0.318	0.156	5.84926860298211e-70	MN1	AT1TE98440	NA	NA	NA	NA	NA
1.5346491814638e-74	0.706889856604938	0.211	0.078	5.86404798729134e-70	MN1	AT5G07060	MAC5C	MOS4-associated complex subunit 5C	Encodes MAC5C; homologous to MAC5A. MAC5A is a component of the MOS4-associated complex (MAC) that contributes to snc1- mediated autoimmunity. Homologues include AT1G07360 (MAC5A); AT2G29580 (MAC5B) and AT5G07060 (MAC5C). MAC5A and MAC5B are more closely related to each other than to MAC5C.	CCCH-type zinc fingerfamily protein with RNA-binding domain	MAC5C
1.68815660422041e-74	0.537125053334567	0.144	0.042	6.45061520038662e-70	MN1	AT3G13620	PUT4	POLYAMINE UPTAKE TRANSPORTER 4	Encodes POLYAMINE UPTAKE TRANSPORTER 4; an amino acid permease family protein.	Amino acid permease family protein	PUT4
2.27072373745251e-74	0.565694142521526	0.16	0.049	8.6766624731798e-70	MN1	AT1G61000	AT1G61000				NUF2
5.12605848314877e-74	0.612530285615083	0.247	0.097	1.95871820699598e-69	MN1	AT5G46280	MCM3	MINICHROMOSOME MAINTENANCE 3		Minichromosome maintenance (MCM2/3/5) family protein	MCM3
6.2320356452376e-74	0.648103261527316	0.187	0.065	2.38132314040174e-69	MN1	AT1G02090	FUS5	FUSCA 5	encodes a phosphoprotein that is a subunit of the COP9 signalosome. Mutants exhibit constitutive photomorphogenic phenotype.	Proteasome component (PCI) domain protein	ATCSN7; COP15; CSN7; FUS5
8.68297685888675e-74	0.67548102679691	0.152	0.047	3.31785228754921e-69	MN1	AT5G18400	AT5G18400			Cytokine-induced anti-apoptosis inhibitor 1; Fe-S biogenesis	AtDRE2; DRE2
1.19872880500664e-73	0.4828232515084	0.103	0.024	4.58046263681085e-69	MN1	AT5G45400	RPA70C			Replication factor-A protein 1-related	ATRPA70C; RPA1C; RPA70C
4.26227121592801e-73	0.81411659048552	0.175	0.06	1.62865645431825e-68	MN1	AT5G50230	AT5G50230		autophagy-related (ATG) gene	Transducin/WD40 repeat-like superfamily protein	atg16
4.52050613677385e-73	0.705790098019579	0.204	0.076	1.72733059992265e-68	MN1	AT1G02330	AT1G02330		Encodes a nuclear coiled-coil domain-containing protein that interacts with and negatively regulates COP1's E3 ubiquitin ligase activity; and represses COP1 mediated HY5 degradation in cell-free extracts.		CSU2
4.7588592247279e-73	0.510698076883041	0.119	0.031	1.81840769836078e-68	MN1	AT1G68550	CRF10	cytokinin response factor 10	encodes a member of the ERF (ethylene response factor) subfamily B-6 of ERF/AP2 transcription factor family. The protein contains one AP2 domain. There are 12 members in this subfamily including RAP2.11.	Integrase-type DNA-binding superfamily protein	CRF10
1.27948519509956e-72	1.05290858210784	0.204	0.078	4.88904087899493e-68	MN1	AT3G54130	AT3G54130			Josephin family protein
1.30087162411041e-72	0.63958925317981	0.146	0.044	4.97076056288831e-68	MN1	AT3G04560	AT3G04560
1.52745911494982e-72	0.748992750496994	0.262	0.111	5.83657402413475e-68	MN1	AT3G09100	AT3G09100			mRNA capping enzyme family protein
1.58327477147571e-72	0.701846332446718	0.262	0.11	6.04985122928584e-68	MN1	AT2G02560	CAND1	cullin-associated and neddylation dissociated	Arabidopsis thaliana homolog of human CAND1 (cullin-associated and neddylation-dissociated). Putative similarity to TBP-interacting protein TIP120. Ubiquitously expressed in plant tissues throughout development. T-DNA insertion mutant plants were completely sterile and resistant to sirtinol and auxin; but not to gibberellins or brassinolide. Displayed developmental phenotypes similar to those of …	cullin-associated and neddylation dissociated	ATCAND1; CAND1; ETA2; HVE; TIP120
1.66432307980829e-72	0.919816008663699	0.367	0.195	6.35954492025545e-68	MN1	AT2G39800	P5CS1	delta1-pyrroline-5-carboxylate synthase 1	encodes a delta1-pyrroline-5-carboxylate synthase that catalyzes the rate-limiting enzyme in the biosynthesis of proline. Gene is expressed in reproductive organs and tissues under non-stress conditions but in the whole plant under water-limiting condition. Expression is also induced by abscisic acid and salt stress in a light-dependent manner. encodes a delta1-pyrroline-5-carboxylate synthase th…	delta1-pyrroline-5-carboxylate synthase 1	ATP5CS; P5CS1
1.80927663761343e-72	0.467659940107435	0.11	0.027	6.91342695998466e-68	MN1	AT3G18370	ATSYTF			C2 domain-containing protein	ATSYTF; NTMC2T3; NTMC2TYPE3; SYTF
1.91530044876561e-72	0.485278852655034	0.106	0.025	7.31855454477827e-68	MN1	AT4G11745	AT4G11745			Galactose oxidase/kelch repeat superfamily protein
2.2960653451151e-72	0.569360703665603	0.162	0.051	8.77349529021931e-68	MN1	AT1G53023	AT1G53023			Ubiquitin-conjugating enzyme family protein
2.99627172943372e-72	0.544571011820167	0.118	0.031	1.14490539053392e-67	MN1	AT4G32200	ASY2		meiotic asynaptic mutant 2; homologue of ASY1	DNA-binding HORMA family protein	ASY2
3.18417093058476e-72	0.883685437730562	0.293	0.138	1.21670355428574e-67	MN1	AT2G42680	MBF1A	multiprotein bridging factor 1A	One of three genes in A. thaliana encoding multiprotein bridging factor 1; a highly conserved transcriptional coactivator. May serve as a bridging factor between a bZIP factor and TBP. Its expression is developmentally regulated. The mRNA is cell-to-cell mobile.	multiprotein bridging factor 1A	ATMBF1A; MBF1A
3.81678849937248e-72	0.59337631231366	0.173	0.058	1.45843305349522e-67	MN1	AT2G40020	AT2G40020			Nucleolar histone methyltransferase-related protein
3.9865472454657e-72	0.598372812887532	0.154	0.048	1.5232995679649e-67	MN1	AT1G50460	HKL1	hexokinase-like 1	Involved in glucose-ethylene crosstalk.	hexokinase-like 1	ATHKL1; HKL1
4.26897679710277e-72	0.784321916372963	0.195	0.071	1.63121872394094e-67	MN1	AT5G20600	AT5G20600
4.84701719594883e-72	0.507726083228638	0.114	0.029	1.85209374074401e-67	MN1	AT4G21060	AT4G21060		Encodes an endomembrane system-localized; hydroxyproline-O-galactosyltransferase specific for arabinogalactan-protein biosynthesis.	Galactosyltransferase family protein	AtGALT2; GALT2
6.86012514574315e-72	0.775553469014695	0.241	0.098	2.62132241943991e-67	MN1	AT3G05890	RCI2B	RARE-COLD-INDUCIBLE 2B		Low temperature and salt responsive protein family	LTI6b; RCI2B
8.09544125747582e-72	0.701738065203047	0.253	0.106	3.09334905889409e-67	MN1	AT3G60360	EDA14	EMBRYO SAC DEVELOPMENT ARREST 14		embryo sac development arrest 14	EDA14; UTP11
8.24859909486265e-72	0.662568717677079	0.194	0.069	3.15187220013797e-67	MN1	AT1G69250	AT1G69250			Nuclear transport factor 2 (NTF2) family protein with RNA binding (RRM-RBD-RNP motifs) domain
8.53597749304318e-72	0.459787152905216	0.124	0.033	3.26168235986673e-67	MN1	AT1G65780	AT1G65780			P-loop containing nucleoside triphosphate hydrolases superfamily protein
1.31144442030038e-71	0.432110924246744	0.114	0.028	5.01116027440978e-67	MN1	AT4G05010	FBS3	F-box stress induced 3		F-box family protein	AtFBS3; FBS3
1.53385545210631e-71	0.597212638729499	0.166	0.054	5.86101506804344e-67	MN1	AT4G36750	AT4G36750			Quinone reductase family protein
2.17766849356172e-71	0.567758710513548	0.146	0.044	8.32108908074868e-67	MN1	AT5G66480	AT5G66480
6.33451825958369e-71	0.731234073150111	0.256	0.108	2.42048277216953e-66	MN1	AT3G57660	NRPA1	nuclear RNA polymerase A1	Encodes a subunit of RNA polymerase I (aka RNA polymerase A). The mRNA is cell-to-cell mobile.	nuclear RNA polymerase A1	NRPA1
8.52913395723268e-71	0.603141484096806	0.109	0.028	3.25906737639818e-66	MN1	AT2G27630	AT2G27630			Ubiquitin carboxyl-terminal hydrolase-related protein
1.70998457650977e-70	0.731462239388852	0.256	0.11	6.53402206530147e-66	MN1	AT1G15270	AT1G15270			Translation machinery associated TMA7
3.75632242643049e-70	0.749491166605507	0.266	0.116	1.43532836236335e-65	MN1	AT4G37910	mtHsc70-1	mitochondrial heat shock protein 70-1		mitochondrial heat shock protein 70-1	mtHsc70-1
7.74028936160753e-70	0.744246046425324	0.42	0.23	2.95764196796385e-65	MN1	AT1G75860	AT1G75860
1.1288701629197e-69	0.744335872540134	0.248	0.105	4.31352577953245e-65	MN1	AT5G22450	AT5G22450
1.21907213416086e-69	0.750241621331666	0.23	0.093	4.65819653184204e-65	MN1	AT3G43240	AT3G43240			ARID/BRIGHT DNA-binding domain-containing protein	ARID5
1.89823956182827e-69	0.470544587036862	0.126	0.035	7.253363189702e-65	MN1	AT3G12270	PRMT3	protein arginine methyltransferase 3		protein arginine methyltransferase 3	ATPRMT3; PRMT3
2.54722085041654e-69	0.538692394530518	0.162	0.053	9.73318559152664e-65	MN1	AT3G61960	AT3G61960		autophagy gene	Protein kinase superfamily protein	ATG1a
2.84430810423575e-69	0.761601900773304	0.252	0.107	1.08683856970952e-64	MN1	AT1G27090	AT1G27090			glycine-rich protein
3.07342651649744e-69	0.615021619261032	0.184	0.065	1.17438700621884e-64	MN1	AT5G56400	AT5G56400			FBD; F-box; Skp2-like and Leucine Rich Repeat domains containing protein
3.98057259340533e-69	0.636146915987827	0.228	0.09	1.52101659366611e-64	MN1	AT1G08580	AT1G08580
8.40221555373548e-69	0.641906653046314	0.172	0.058	3.21057058523786e-64	MN1	AT5G11090	AT5G11090			serine-rich protein-related
9.02193316992887e-69	0.480715037756983	0.132	0.038	3.44737088356152e-64	MN1	AT4G12720	NUDT7		Encodes a protein with ADP-ribose hydrolase activity. Negatively regulates EDS1-conditioned plant defense and programmed cell death.	MutT/nudix family protein	AtNUDT7; GFG1; NUDT7
1.05423632324788e-68	0.78752858084078	0.452	0.268	4.02834241476249e-64	MN1	AT1G56070	LOS1	LOW EXPRESSION OF OSMOTICALLY RESPONSIVE GENES 1	encodes a translation elongation factor 2-like protein that is involved in cold-induced translation. Mutations in this gene specifically blocks low temperature-induced transcription of cold-responsive genes but induces the expression of CBF genes and mutants carrying the recessive mutations fail to acclimate to cold and is freezing sensitive.	Ribosomal protein S5/Elongation factor G/III/V family protein	LOS1
1.14872545959189e-68	0.803391629217051	0.274	0.125	4.38939485364657e-64	MN1	AT1G74250	AT1G74250			DNAJ heat shock N-terminal domain-containing protein
1.20515198807845e-68	0.957526066955186	0.455	0.292	4.60500626164655e-64	MN1	AT3G56150	EIF3C	eukaryotic translation initiation factor 3C	member of eIF3c - eukaryotic initiation factor 3c	eukaryotic translation initiation factor 3C	ATEIF3C-1; ATTIF3C1; EIF3C; EIF3C-1; TIF3C1
1.25181442988703e-68	0.812060234082001	0.332	0.169	4.78330811804133e-64	MN1	AT1G50030	TOR	target of rapamycin	Related to TOR proteins from yeast and mammals; regulators of cell growth in response to nutrient availability. TOR proteins belong to the family of phosphatidylinositol 3-kinase and are targets of the antiproliferative drug rapamycin. AtTOR binds the yeast FKBP12 protein in the presence of Rapamycin; is involved in embryogenesis and is expressed in embryos; endosperm and meristems. Participates …	target of rapamycin	TOR
1.44292923251606e-68	0.513211657850386	0.166	0.054	5.5135768903671e-64	MN1	AT1G49920	AT1G49920			MuDR family transposase
1.44436299618016e-68	0.565863614387453	0.153	0.048	5.51905544470402e-64	MN1	AT4G30950	FAD6	fatty acid desaturase 6	Chloroplastic enzyme responsible for the synthesis of 16:2 and 18:2 fatty acids from galactolipids; sulpholipids and phosphatidylglycerol. Uses ferredoxin as electron donor. Gene mutation resulted in reduced level of unsaturated fatty acids leading to susceptibility to photoinhibition.	fatty acid desaturase 6	FAD6; FADC; SFD4
1.45304710568349e-68	0.585884341055177	0.134	0.039	5.55223829552716e-64	MN1	AT5G63700	AT5G63700			zinc ion binding;DNA binding
2.72705487882304e-68	0.841175295068514	0.252	0.11	1.04203493974707e-63	MN1	AT4G31160	DCAF1	DDB1-CUL4 associated factor 1	Encodes a DCAF/DWD protein capable of interacting with DDB1 and associating with CUL4; likely as part of a nuclear ubiquitin ligase complex. DCAF1 appears to be required for plant embryogenesis and to affect several other developmental processes including leaf; shoot; and flower development.	DDB1-CUL4 associated factor 1	DCAF1
2.87058473542549e-68	0.566537965626356	0.126	0.035	1.09687913325344e-63	MN1	AT1G14850	NUP155	nucleoporin 155	Encodes a protein similar to nucleoporin; a a major component of the nuclear pore complex (NPC) involved in cellular nucleo-cytoplasmic transport	nucleoporin 155	NUP155
2.95428804867835e-68	0.729400479719742	0.315	0.152	1.12886300628048e-63	MN1	AT1G16800	AT1G16800			P-loop containing nucleoside triphosphate hydrolases superfamily protein
6.51017150008817e-68	0.369664576751821	0.104	0.025	2.48760163189869e-63	MN1	AT5G12240	AT5G12240
7.9440338211432e-68	0.717268696602843	0.229	0.093	3.03549476339703e-63	MN1	AT3G53730	AT3G53730			Histone superfamily protein
1.53675450307462e-67	0.759470694035484	0.287	0.133	5.87209263169845e-63	MN1	AT5G06360	AT5G06360			Ribosomal protein S8e family protein
2.11701752392393e-67	0.49446781184394	0.141	0.043	8.08933566066574e-63	MN1	AT1G63660	AT1G63660			GMP synthase (glutamine-hydrolyzing); putative / glutamine amidotransferase; putative
3.44320879737842e-67	0.519968891166744	0.132	0.039	1.31568451356627e-62	MN1	AT5G13680	ABO1	ABA-OVERLY SENSITIVE 1	A subunit of Elongator; a histone acetyl transferase complex; consisting of six subunits (ELP1–ELP6); that copurifies with the elongating RNAPII in yeast and humans. Three Arabidopsis thaliana genes; encoding homologs of the yeast Elongator subunits ELP1; ELP3 (histone acetyl transferase); and ELP4 are responsible for the narrow leaf phenotype in elongata mutants and for reduced root growth that …	IKI3 family protein	ABO1; AtELP1; ELO2
3.47188357481908e-67	0.725934539329393	0.238	0.099	1.32664143277412e-62	MN1	AT1G79700	WRI4	WRINKLED 4	WRI4 encodes an AP2/ERF-type transcriptional activator that specifically controls cuticular wax biosynthesis in Arabidopsis stems. It also functions to activate transcription of genes involved fatty acid biosynthesis during seed and flower development as well as stem wax biosynthesis. Targets identified by ChIP-seq include: LACS1; KCR1; PAS2; ECR; and WSD1.	Integrase-type DNA-binding superfamily protein	WRI4
3.74774232491732e-67	0.813039309026309	0.249	0.109	1.43204981977416e-62	MN1	AT4G02400	AT4G02400			U3 ribonucleoprotein (Utp) family protein
3.91319804652136e-67	0.578386693116999	0.151	0.048	1.49527210555628e-62	MN1	AT2G31130	AT2G31130
6.93469739363469e-67	0.516386918146648	0.139	0.042	2.64981722108175e-62	MN1	AT5G27940	WPP3	WPP domain protein 3		WPP domain protein 3	WPP3
1.02332008866731e-66	0.758477320774075	0.179	0.065	3.91020839080664e-62	MN1	AT3G49600	UBP26	ubiquitin-specific protease 26	Encodes a ubiquitin-specific protease which catalyzes deubiquitination of histone H2B and is required for heterochromatin silencing.Loss of function mutations display autonomous endosperm development and embryo arrest. Loss of function also results in an increase in expression of the PcG complex target gene PHE1.	ubiquitin-specific protease 26	ATUBP26; SUP32; UBP26
1.040813134269e-66	0.641541309241193	0.354	0.174	3.97705106735529e-62	MN1	AT5G53510	OPT9	oligopeptide transporter 9	oligopeptide transporter	oligopeptide transporter 9	ATOPT9; OPT9
2.32822215893842e-66	0.627374106697787	0.205	0.078	8.8963696915196e-62	MN1	AT3G07310	AT3G07310			Protein of unknown function (DUF760)
4.83148931499966e-66	0.754929817364449	0.29	0.139	1.84616038215452e-61	MN1	AT1G63210	AT1G63210		SPT6L encodes a putative WG/GW-repeat protein involved in the regulation of apical-basal polarity of embryo	Transcription elongation factor Spt6	SPT6
4.93519339789838e-66	0.643903216501213	0.196	0.074	1.88578674927095e-61	MN1	AT1G58025	AT1G58025			DNA-binding bromodomain-containing protein
6.22234255794908e-66	0.755105100486186	0.236	0.1	2.37761931481792e-61	MN1	AT5G27540	MIRO1	MIRO-related GTP-ase 1	Encodes a protein with similarity to GTPases that is localized to the mitochondrion. Involved in embryogenesis; pollen tube growth and required for mitochondrial development.	MIRO-related GTP-ase 1	emb2473; MIRO1
6.62159435319111e-66	0.607664314932022	0.161	0.054	2.53017741829785e-61	MN1	AT4G02710	NET1C	Networked 1C		Kinase interacting (KIP1-like) family protein	NET1C
7.58200712985057e-66	0.634482542444418	0.149	0.048	2.8971607443872e-61	MN1	AT3G05130	AT3G05130
8.13081206869127e-66	0.587844928198945	0.165	0.057	3.10686459956762e-61	MN1	AT5G15400	AT5G15400		Single copy gene encoding a putative ubiquitin conjugating E4 factor. Contains Ub elongating factor core domain and C-terminal U-box. Involved in ubiquitination of NLRs.	U-box domain-containing protein	MUSE3
1.07418867333274e-65	0.89701317335801	0.197	0.076	4.10458233967175e-61	MN1	AT2G32235	AT2G32235
1.52873219762546e-65	0.601624670386324	0.165	0.057	5.84143860034664e-61	MN1	AT4G14110	COP9	CONSTITUTIVE PHOTOMORPHOGENIC 9	Represses photomorphogenesis and induces skotomorphogenesis in the dark. A component of the COP9 signalosome complex.	COP9 signalosome; subunit CSN8	COP9; CSN8; EMB143; FUS7
1.82006236946892e-65	0.445839155528813	0.174	0.059	6.95464031997768e-61	MN1	AT5G41790	CIP1	COP1-interactive protein 1	encodes a protein that physically interacts specifically with the putative coiled-coil region of COP1 in vitro. In hypocotyl and cotyledon protoplasts; it is associated to the cytoskeleton; but not in the root. expression is not regulated by light. The mRNA is cell-to-cell mobile.	COP1-interactive protein 1	CIP1
1.89806149525338e-65	0.768033205673521	0.335	0.17	7.2526827795127e-61	MN1	AT2G29210	AT2G29210			splicing factor PWI domain-containing protein
1.95087711685337e-65	0.772074430262055	0.216	0.087	7.45449655120842e-61	MN1	AT5G27720	emb1644	embryo defective 1644		Small nuclear ribonucleoprotein family protein	emb1644; LSM4
3.26115017914802e-65	0.643778515135756	0.169	0.059	1.24611809495425e-60	MN1	AT1G32810	AT1G32810
3.34242702796699e-65	0.715158234150951	0.249	0.108	1.27717479165647e-60	MN1	AT1G09620	AT1G09620			ATP binding;leucine-tRNA ligases;aminoacyl-tRNA ligases;nucleotide binding;ATP binding;aminoacyl-tRNA ligases
3.62239513330474e-65	0.616844282058852	0.127	0.037	1.38415340438707e-60	MN1	AT1G80970	AT1G80970			XH domain-containing protein
4.71681669281088e-65	0.634481999383808	0.138	0.043	1.80234282648996e-60	MN1	AT3G22220	AT3G22220			hAT transposon superfamily
5.62574013444558e-65	1.0753622812851	0.458	0.312	2.149651562773e-60	MN1	AT3G17510	CIPK1	CBL-interacting protein kinase 1	Encodes a CBL-interacting protein kinase. Specifically interacts with ECT1 and ECT2.	CBL-interacting protein kinase 1	CIPK1; SnRK3.16
6.62502961055897e-65	0.494474280074107	0.12	0.034	2.53149006449069e-60	MN1	AT1G04945	AT1G04945			HIT-type Zinc finger family protein
6.78675976787623e-65	0.661654807212478	0.192	0.073	2.59328877490319e-60	MN1	AT5G12190	AT5G12190			RNA-binding (RRM/RBD/RNP motifs) family protein
8.52922756487423e-65	0.840271753285491	0.424	0.248	3.25910314481409e-60	MN1	AT5G56030	HSP81-2	heat shock protein 81-2	A member of heat shock protein 90 (HSP90) gene family. Expressed in all tissues and abundant in root apical meristem; pollen and tapetum. Expression is NOT heat-induced but induced by IAA and NaCl. Interacts with HsfA1d in the cytosol and the nucleus and negatively regulates HsfA1d. Did not bind to AtHsfA4c. The mRNA is cell-to-cell mobile.	heat shock protein 81-2	AtHsp90.2; ERD8; HSP81-2; HSP81.2; HSP90.2
8.97385509641341e-65	0.889115892495202	0.247	0.111	3.42899977089053e-60	MN1	AT1G07360	MAC5A	MOS4-associated complex subunit 5A	Encodes MAC5A; a component of the MOS4-associated complex (MAC) that contributes to snc1- mediated autoimmunity. MAC is a highly conserved nuclear protein complex associated with the spliceosome. Homologues include AT1G07360 (MAC5A); AT2G29580 (MAC5B) and AT5G07060 (MAC5C).	CCCH-type zinc fingerfamily protein with RNA-binding domain	MAC5A
9.64277411212259e-65	0.759733338044251	0.524	0.339	3.68460041598316e-60	MN1	AT5G11170	UAP56a	homolog of human UAP56 a	One of two genes encoding an ATP-dependent RNA helicase that localizes predominantly to euchromatic regions of Arabidopsis nuclei; and associates with genes transcribed by RNA polymerase II independently from the presence of introns. It is not detected at non-transcribed loci. It interacts with ssRNA; dsRNA and dsDNA; but not with ssDNA. Its ATPase activity is stimulated by RNA and dsDNA and its …	DEAD/DEAH box RNA helicase family protein	UAP56a
1.29128144581157e-64	0.683754380581135	0.212	0.084	4.93411553259058e-60	MN1	AT2G31660	SAD2	SUPER SENSITIVE TO ABA AND DROUGHT2	SAD2 (super sensitive to ABA and drought 2) encodes an importin beta-domain family protein likely to be involved in nuclear transport in ABA signaling. Subcellular localization of GFP-tagged SAD2 showed a predominantly nuclear localization; consistent with a role for SAD2 in nuclear transport. Mutation of SAD2 in Arabidopsis alters abscisic acid sensitivity. SAD2 was ubiquitously expressed at low…	ARM repeat superfamily protein	EMA1; GIR1; SAD2; URM9
1.45416747156007e-64	0.671263930488889	0.227	0.093	5.55651932557817e-60	MN1	novel-Chr3-coding-194	NA	NA	NA	NA	NA
1.64418991935151e-64	0.473247964682305	0.129	0.038	6.28261410083406e-60	MN1	AT3G02680	NBS1	nijmegen breakage syndrome 1	DNA repair and meiotic recombination protein; component of MRE11 complex with RAD50 and MRE11	nijmegen breakage syndrome 1	ATNBS1; NBS1
1.68955197357251e-64	0.759319006023011	0.316	0.155	6.45594704621791e-60	MN1	AT3G09440	AT3G09440			Heat shock protein 70 (Hsp 70) family protein
2.33869914693131e-64	0.951769674766034	0.317	0.169	8.93640331033922e-60	MN1	AT3G05530	RPT5A	regulatory particle triple-A ATPase 5A	Encodes RPT5a (Regulatory Particle 5a); one of the six AAA-ATPases of the proteasome regulatory particle. Essential for gametophyte development. In Arabidopsis; the RPT5 subunit is encoded by two highly homologous genes; RPT5a and RPT5b. RPT5a and RPT5b show accession-dependent functional redundancy. In Wassilewskija (Ws) accession: mutant alleles of RPT5a displayed 50% pollen lethality; indicati…	regulatory particle triple-A ATPase 5A	ATS6A.2; RPT5A
2.84729549209947e-64	0.781276823731006	0.179	0.067	1.08798008048613e-59	MN1	AT4G09570	CPK4	calcium-dependent protein kinase 4	Encodes a member of Calcium Dependent Protein Kinase (CDPK) gene family.Positive regulator of ABA signaling. Phosphorylates ABA responsive transcription factors ABF1 and ABF4.	calcium-dependent protein kinase 4	ATCPK4; CPK4
3.07264419376463e-64	0.682368233455863	0.187	0.07	1.1740880728794e-59	MN1	AT5G41770	AT5G41770			crooked neck protein; putative / cell cycle protein; putative
6.71986596653353e-64	0.395434546382441	0.236	0.093	2.56772798447213e-59	MN1	AT2G01830	WOL	WOODEN LEG	Histidine kinase: cytokinin-binding receptor that transduces cytokinin signals across the plasma membrane	CHASE domain containing histidine kinase protein	AHK4; ATCRE1; CRE1; WOL; WOL1
7.01205110058906e-64	0.564529883959038	0.164	0.056	2.67937484604609e-59	MN1	AT3G49400	AT3G49400			Transducin/WD40 repeat-like superfamily protein
9.04330171490678e-64	0.484727002125136	0.104	0.027	3.45553601828303e-59	MN1	AT5G41010	NRPB12		Non-catalytic subunit common to nuclear DNA-dependent RNA polymerases II; IV and V; homologous to budding yeast RPB12.	DNA directed RNA polymerase; 7 kDa subunit	NRPB12; NRPD12; NRPE12
1.64568778594998e-63	0.787519808491264	0.327	0.168	6.28833759889347e-59	MN1	AT5G17580	AT5G17580			Phototropic-responsive NPH3 family protein
1.66945304592572e-63	0.510710935610939	0.144	0.046	6.37914703378675e-59	MN1	AT4G24280	cpHsc70-1	chloroplast heat shock protein 70-1	Involved in protein import into chloroplasts during early developmental stages. The mRNA is cell-to-cell mobile.	chloroplast heat shock protein 70-1	cpHsc70-1
1.68901202833288e-63	0.753056362529522	0.29	0.139	6.45388386146275e-59	MN1	AT5G21160	LARP1a	La related protein 1a	Encodes a protein with sequence similarity to mRNA binding proteins from humans. LARP1a is involved in mRNA degradation in response to heat stress. Upon heat stress LARP1a interacts with XRN4 and appears to be responsible for addressing XRN4 to the polysome. LARP1/XRN4 double mutants are impaired in thermotolerance and lower levels of heat induced RNA turnover.	LA RNA-binding protein	AtLARP1a; LARP1a
1.77541424127966e-63	0.603146922769223	0.224	0.091	6.78403535735372e-59	MN1	AT4G21070	BRCA1	breast cancer susceptibility1	Encodes AtBRCA1; an ortholog of the human breast cancer susceptibility gene 1. Contains one N-terminal RING finger; two C-terminal BRCT and the p300/CBP interacting domain. Strongly induced by gamma rays; consistent with a putative role in DNA repair and in cell cycle control.	breast cancer susceptibility1	ATBRCA1; BRCA1
1.92412286767329e-63	0.553189257310094	0.156	0.052	7.35226588966641e-59	MN1	AT3G55540	AT3G55540			nuclear transport factor 2 (NTF2) family protein
2.28900321145349e-63	0.575091478090097	0.145	0.047	8.74651017128494e-59	MN1	AT1G73200	AT1G73200			Putative integral membrane protein conserved region (DUF2404)
2.89044342830846e-63	0.895391381363344	0.237	0.103	1.10446733839095e-58	MN1	ATCG00480	PB	ATP synthase subunit beta	chloroplast-encoded gene for beta subunit of ATP synthase	ATP synthase subunit beta	AthCF1beta; ATPB; CF1beta; PB
3.18881741425689e-63	0.758579258951472	0.341	0.179	1.2184790221617e-58	MN1	AT5G20890	AT5G20890			TCP-1/cpn60 chaperonin family protein	CCT2
4.05091953777126e-63	0.316774433055652	0.967	0.875	1.54789686457777e-58	MN1	AT3G41768	AT3G41768			rRNA
4.53332030728505e-63	0.628145424835357	0.129	0.039	1.73222702261669e-58	MN1	AT5G53120	SPDS3	spermidine synthase 3	encodes a novel spermine synthase and is a paralog of previously characterized spermidine synthases; SPDS1 and SPDS2. SPDS3 forms heterodimers with SDPS2; which in turn forms heterodimers with SDPS1 in vivo. The gene does not complement speDelta3 deficiency of spermidine synthase in yeast but DOES complement speDelta4 deficiency.	spermidine synthase 3	ATSPDS3; SPDS3; SPMS
5.13149838062318e-63	0.541117350198369	0.111	0.03	1.96079684621992e-58	MN1	AT5G03440	AT5G03440
5.40484865238753e-63	0.472621185386634	0.104	0.027	2.0652467185638e-58	MN1	AT1G18850	AT1G18850		PCP2 encodes a novel plant specific protein that is co-expressed with components of pre-rRNA processing complex. Co-localizes with NuGWD1 and SWA1.		PCP2
6.47904429681926e-63	0.729035987274569	0.269	0.124	2.47570761625761e-58	MN1	AT1G69070	AT1G69070
8.83308508694808e-63	0.597653197074408	0.162	0.056	3.37521014257373e-58	MN1	AT5G60040	NRPC1	nuclear RNA polymerase C1	Encodes a subunit of RNA polymerase III (aka RNA polymerase C).	nuclear RNA polymerase C1	NRPC1
1.39500918296307e-62	0.558929361653418	0.138	0.044	5.33046958902019e-58	MN1	AT1G71360	AT1G71360		Encodes a member of the mid-SUN subfamily of SUN-domain proteins that is localized to both the nuclear envelope and the ER. It is involved in early seed development and nuclear morphology.	Galactose-binding protein	AtSUN4; SUN4
1.56133179862812e-62	0.563215840064659	0.18	0.065	5.96600493573791e-58	MN1	AT2G04030	CR88		Encodes a chloroplast-targeted 90-kDa heat shock protein located in the stroma involved in red-light mediated deetiolation response and crucial for protein import into the chloroplast stroma. Mutants are resistant to chlorate; have elongated hypocotyls in light; and affect the expression of NR2; CAB; and RBCS but NOT NR1 and NiR.	Chaperone protein htpG family protein	AtHsp90.5; AtHsp90C; CR88; EMB1956; Hsp88.1; HSP90.5; HSP90C
1.64518532785085e-62	0.540827255857586	0.148	0.048	6.28641765625087e-58	MN1	AT1G14770	AT1G14770			RING/FYVE/PHD zinc finger superfamily protein
2.60835248410918e-62	0.742889474536687	0.287	0.141	9.96677567702958e-58	MN1	AT1G07140	SIRANBP		Encodes a putative Ran-binding protein (siRanBP).	Pleckstrin homology (PH) domain superfamily protein	SIRANBP
3.07215327749957e-62	0.577164283741162	0.179	0.066	1.17390048886536e-57	MN1	AT3G15180	AT3G15180			ARM repeat superfamily protein
3.37467836332601e-62	0.690231425159169	0.149	0.05	1.2894983494105e-57	MN1	AT5G05110	AT5G05110			Cystatin/monellin family protein
4.26314665650853e-62	0.64692641686132	0.269	0.123	1.62899096891847e-57	MN1	AT3G62840	AT3G62840			Small nuclear ribonucleoprotein family protein
4.47166738105773e-62	0.987085430063139	0.33	0.181	1.70866882297597e-57	MN1	AT1G15750	TPL	TOPLESS	Encodes a protein with several WD40 repeats at the C-terminus and predicted protein-protein interaction domains at the N-terminus. Together with the TOPLESS-RELATED PROTEINS (TPRs); it is thought to be involved in transcriptional repression of root-promoting genes in the top half of the embryo during the transition stage of embryogenesis. It can also interact with IAA12 through the EAR domain of …	Transducin family protein / WD-40 repeat family protein	TPL; WSIP1
4.63774301695072e-62	0.479488706428018	0.107	0.029	1.77212798420704e-57	MN1	AT5G42460	AT5G42460			F-box and associated interaction domains-containing protein
5.67258112558271e-62	0.962258861219734	0.284	0.145	2.16754997389641e-57	MN1	AT4G12940	AT4G12940
9.12307169367309e-62	0.720141263516195	0.248	0.111	3.48601692486943e-57	MN1	AT3G47060	ftsh7	FTSH protease 7	encodes an FtsH protease that is localized to the chloroplast	FTSH protease 7	ftsh7
1.51782851056057e-61	0.869546466204746	0.357	0.204	5.79977452170301e-57	MN1	AT1G79930	HSP91	heat shock protein 91	encodes high molecular weight heat shock protein 70 not a HSP90 homolog; mRNA is constitutively expressed but transiently induced after heat shock	heat shock protein 91	AtHsp70-14; HSP91
2.55947443481573e-61	0.614682558704575	0.581	0.404	9.78000776287439e-57	MN1	ATCG01210	RRN16S.2	ribosomal rna 16s	chloroplast-encoded 16S ribosomal RNA		RRN16S.2
2.79469449741359e-61	0.590621863964367	0.227	0.094	1.06788071440671e-56	MN1	AT3G59550	SYN3		Encodes an alpha-kleisin protein that is localized primarily in the nucleolus and is essential for megagametogenesis and plays an important role in pollen development. alpha-kleisins are core components of meiotic and mitotic cohesin complexes.	Rad21/Rec8-like family protein	ATRAD21.2; ATSYN3; SYN3
2.98813010774251e-61	0.611840574000552	0.136	0.043	1.14179439546949e-56	MN1	AT1G10270	GRP23	glutamine-rich protein 23		glutamine-rich protein 23	GRP23
4.44897050282581e-61	0.62181731068914	0.178	0.066	1.69999611883477e-56	MN1	AT3G02920	RPA32B			Replication protein A; subunit RPA32	ATRPA32B; RPA2B; RPA32B
4.90613577914014e-61	0.807190209810259	0.42	0.25	1.87468354256724e-56	MN1	AT4G34670	AT4G34670			Ribosomal protein S3Ae
5.54711787100151e-61	0.751276973961447	0.197	0.081	2.11960920968839e-56	MN1	AT1G09130	AT1G09130			ATP-dependent caseinolytic (Clp) protease/crotonase family protein
8.36426107452732e-61	0.830411835771105	0.298	0.154	3.19606779918763e-56	MN1	AT2G28600	AT2G28600			P-loop containing nucleoside triphosphate hydrolases superfamily protein
1.35015601102548e-60	0.714547579321366	0.216	0.091	5.15908113372945e-56	MN1	AT2G39320	AT2G39320			Cysteine proteinases superfamily protein
1.46246214013535e-60	0.634813813514004	0.23	0.098	5.58821408367119e-56	MN1	AT1G12830	AT1G12830
1.76430436634634e-60	0.551586834989375	0.147	0.049	6.741583414246e-56	MN1	AT4G26750	EXT-like	extensin-like	Encodes a protein involved in mediating plant responses to pathogenesis. Loss of function mutations have increased susceptibility to bacterial pathogens and are defective in pathogen induced endocytosis and vesicle trafficking. LIP5 physically interacts with SKD1 and that interaction is required for its resistance phenotype. LIP5 is phosphorylated by MPK3 and MPK6; both of which are components of…	hydroxyproline-rich glycoprotein family protein	EXT-like; LIP5
2.48579267048641e-60	0.500689666478067	0.124	0.037	9.49846237319562e-56	MN1	AT5G64840	ABCF5	ATP-binding cassette F5	member of GCN subfamily	general control non-repressible 5	ABCF5; ATGCN5; GCN5
2.56339622179259e-60	0.58696822864187	0.172	0.062	9.79499330309166e-56	MN1	AT1G72560	PSD	PAUSED	Encodes a karyopherin; specifically the Arabidopsis ortholog of LOS1/XPOT; a protein that mediates nuclear export of tRNAs in yeast and mammals. PSD is capable of rescuing the tRNA export defect of los1 in S. cerevisiae. psd mutants display disrupted initiation of the shoot apical meristem and delay leaf initiation after germination; they also display delayed transition from vegetative to reprodu…	ARM repeat superfamily protein	PSD
2.73990896939548e-60	0.60622058280798	0.176	0.065	1.04694661629571e-55	MN1	AT5G04600	AT5G04600			RNA-binding (RRM/RBD/RNP motifs) family protein
3.54412005882957e-60	0.649594671391866	0.183	0.07	1.35424371567937e-55	MN1	AT5G05000	TOC34	translocon at the outer envelope membrane of chloroplasts 34	Outer membrane GTPase protein that may function in import of nuclear encoded proteins into the chloroplast. Phosphorylation of the G-domains regulate translocon assembly.	translocon at the outer envelope membrane of chloroplasts 34	ATTOC34; OEP34; TOC34
3.77018226132601e-60	0.64766118230295	0.267	0.122	1.44062434387528e-55	MN1	AT2G29200	PUM1	pumilio 1	Encodes a member of the Arabidopsis Pumilio (APUM) proteins containing PUF domain (eight repeats of approximately 36 amino acids each). PUF proteins regulate both mRNA stability and translation through sequence-specific binding to the 3' UTR of target mRNA transcripts.	pumilio 1	APUM1; PUM1
4.78566906155506e-60	0.593258111468748	0.282	0.13	1.8286520051108e-55	MN1	AT5G57110	ACA8	autoinhibited Ca2 -ATPase; isoform 8	Arabidopsis-autoinhibited Ca2+ -ATPase; isoform 8; contains all of the characteristic motifs of Ca2+ -transporting P-type Ca2+ -ATPases and is localized to the plasma membrane.	autoinhibited Ca2+ -ATPase; isoform 8	ACA8; AT-ACA8
8.02191190390593e-60	0.605731107555844	0.179	0.067	3.06525275760149e-55	MN1	AT1G29030	AT1G29030			Apoptosis inhibitory protein 5 (API5)
8.50862232553893e-60	0.767708279194034	0.288	0.143	3.25122967681168e-55	MN1	AT3G07610	IBM1	increase in bonsai methylation 1	IBM1 likely encodes a protein with histone H3mK9 demethylation activity. It may preferentially demethylate H3mK9 at low-copy loci to protect them from silencing by nearby heterochromatin by preventing the spread of cytosine methylation. BONSAI (At1g73177) is hypermethylated in ibm1 mutants. ibm1 mutants have morphological defects that become apparent at the F3 generation; including small narrow l…	Transcription factor jumonji (jmjC) domain-containing protein	IBM1
1.04717401161158e-59	0.494909140889915	0.128	0.039	4.00135661576899e-55	MN1	AT3G01310	AT3G01310		Encodes a functional VIP1/PPIP5K-type ATP-grasp kinase that is involved in both InsP6 to InsP7 conversion and InsP7 to InsP8 conversion; producing the InsP8 cofactor of the ASK1-COI1-JAZ-jasmonate co-receptor complex. It is the major isoform in plants; is required for jasmonate-dependent defenses; and plays an important role in plant defenses against necrotrophic fungi and insect herbivores.	Phosphoglycerate mutase-like family protein	AtVIP1; VIH2; VIP1
1.40607796954757e-59	0.544440022840982	0.151	0.052	5.37276452943822e-55	MN1	AT1G05400	AT1G05400
1.45715430993529e-59	0.562639646545347	0.28	0.133	5.56793233369375e-55	MN1	AT4G33200	XI-I		member of Myosin-like proteins	myosin; putative	ATXI-I; XI-15; XI-I
1.89547796851839e-59	0.953346047091155	0.298	0.157	7.24281086550564e-55	MN1	AT5G58290	RPT3	regulatory particle triple-A ATPase 3	26S proteasome AAA-ATPase subunit RPT3 (RPT3) mRNA;	regulatory particle triple-A ATPase 3	RPT3
2.22141934227515e-59	0.453031135473068	0.12	0.036	8.48826544876756e-55	MN1	AT1G08410	AT1G08410		Encodes a large 60S subunit nuclear export GTPase 1 that is required for 40S maturation and is involved in ribosome biogenesis and affects multiple auxin-regulated development processes.	P-loop containing nucleoside triphosphate hydrolases superfamily protein	DIG6; LSG1-2
2.7310245336858e-59	0.475461475682031	0.109	0.031	1.04355178456668e-54	MN1	AT3G23325	AT3G23325			Splicing factor 3B subunit 5/RDS3 complex subunit 10
3.73917986919713e-59	0.465115712925326	0.139	0.045	1.42877801981892e-54	MN1	AT2G45520	AT2G45520
3.78995106683946e-59	0.5109386512226	0.132	0.042	1.44817820215003e-54	MN1	AT1G77655	AT1G77655
4.18881733969871e-59	0.516034809329913	0.103	0.028	1.60058899367227e-54	MN1	AT4G35870	AT4G35870			early-responsive to dehydration stress protein (ERD4)	GFS10; MTV14; OSCA4.1
4.57815772183344e-59	0.493471174410077	0.134	0.043	1.74935984708978e-54	MN1	AT4G10200	AT4G10200			TTF-type zinc finger protein with HAT dimerisation domain
5.08094467193028e-59	0.671335242881929	0.193	0.076	1.94147976859128e-54	MN1	AT2G39675	AT2G39675		Trans-acting siRNA1c primary transcript (TAS1c). Gb: AY922999	TAS1C; other RNA	TAS1C
5.89784835324779e-59	0.741918900791547	0.182	0.071	2.25362683425951e-54	MN1	AT1G28120	AT1G28120		Deubiquitinase with preference towards M1 and K48 linkages.		OTU1
6.40838757834032e-59	0.629096140340258	0.252	0.113	2.44870897755962e-54	MN1	AT2G23890	AT2G23890			HAD-superfamily hydrolase; subfamily IG; 5'-nucleotidase
6.69112673410083e-59	0.626001943334111	0.65	0.482	2.55674643636727e-54	MN1	AT3G60245	AT3G60245			Zinc-binding ribosomal protein family protein
8.28392404035098e-59	0.6686831285949	0.477	0.298	3.16537021505851e-54	MN1	AT5G10360	EMB3010	embryo defective 3010	RPS6A and RPS6B are fully redundant and essential during gametogenesis.	Ribosomal protein S6e	EMB3010; RPS6B
9.46684659405832e-59	0.646208922969846	0.178	0.067	3.61737675205562e-54	MN1	AT3G58660	AT3G58660			Ribosomal protein L1p/L10e family
1.01801716871588e-58	0.414418798254563	0.113	0.032	3.88994540338027e-54	MN1	AT5G04785	AT5G04785
1.07397259274553e-58	0.780775993629263	0.266	0.13	4.10375667413995e-54	MN1	AT1G24706	THO2		Encodes a component of the putative Arabidopsis THO/TREX complex: THO1 or HPR1 (At5g09860); THO2 (At1g24706); THO3 or TEX1 (At5g56130); THO5 (At5g42920; At1g45233); THO6 (At2g19430); and THO7 (At5g16790; At3g02950). THO/TREX complexes in animals have been implicated in the transport of mRNA precursors. Mutants of THO3/TEX1; THO1; THO6 accumulate reduced amount of small interfering (si)RNA; sugges…	THO2	AtTHO2; EMB2793; THO2
1.18767043037966e-58	0.493183173119576	0.222	0.09	4.53820748152373e-54	MN1	AT1G36150	AT1G36150			Bifunctional inhibitor/lipid-transfer protein/seed storage 2S albumin superfamily protein	LTPG33
1.38202448908834e-58	0.602562496353929	0.152	0.053	5.28085377525546e-54	MN1	AT2G04550	IBR5	indole-3-butyric acid response 5	Encodes a protein phosphatase that interacts with MPK12; but not with other MAP kinases. It can dephosphorylate a dually phosphorylated MPK12 in vitro and can inactivate MPK12 in vivo. ibr5 mutants have reduced sensitivity to auxin and abscisic acid. IBR5 promotes auxin responses; including auxin-inducible transcription; differently than the TIR1 auxin receptor and without destabilizing Aux/IAA r…	indole-3-butyric acid response 5	DSPTP1E; IBR5
4.32823055783742e-58	0.57009099997895	0.137	0.045	1.65386017845526e-53	MN1	AT5G49305	AT5G49305
4.39911466993257e-58	0.526522855295878	0.157	0.056	1.68094570652794e-53	MN1	AT5G50920	CLPC1	CLPC homologue 1	Encodes a protein that is similar to ATP-dependent Clp protease ATP-binding subunit / ClpC. Involved in protein import into the chloroplast. May provide ATP source that drives the TIC (Translocon at the Inner envelope membrane of Chloroplasts) translocation machinery. Association of Hsp93 with the inner envelope membrane through its N domain is important for the functions of Hsp93 in vivo.	CLPC homologue 1	ATHSP93-V; CLPC; CLPC1; DCA1; HSP93-V
8.07607881618698e-58	0.450926403028463	0.102	0.028	3.08595047645321e-53	MN1	novel-Chr2-noncoding-509	NA	NA	NA	NA	NA
9.23111133035964e-58	0.911961448049251	0.332	0.19	3.52729995044372e-53	MN1	AT5G46860	VAM3	VACUOLAR MORPHOLOGY 3	Syntaxin-related protein required for vacuolar assembly. A member of t-SNARE superfamily; homologous to yest Vam3p. Localized in the vacuolar membranes. The protein has a heptad repeat structure (residues164?220) in which hydrophobic amino acid residues appear at seven amino acid intervals. Such regions have a high potential to form an amphiphilic a-helix; intriguing for the intermolecular intera…	Syntaxin/t-SNARE family protein	ATSYP22; ATVAM3; SGR3; SYP22; VAM3
9.91829849559538e-58	0.674613887115951	0.161	0.059	3.78988103815195e-53	MN1	AT2G28740	HIS4	histone H4	histone 4	histone H4	HIS4
1.96663958049787e-57	0.583444030412411	0.209	0.087	7.51472650104041e-53	MN1	AT1G12440	AT1G12440			A20/AN1-like zinc finger family protein
2.03631755156195e-57	0.699793397934713	0.368	0.205	7.78097299627336e-53	MN1	AT5G02870	AT5G02870			Ribosomal protein L4/L1 family	RPL4
2.33697730232899e-57	0.588479988985852	0.145	0.05	8.92982396992929e-53	MN1	AT1G18090	AT1G18090			5'-3' exonuclease family protein
3.53468909539116e-57	0.767124082047227	0.144	0.05	1.35064005023992e-52	MN1	AT5G35790	G6PD1	glucose-6-phosphate dehydrogenase 1	Encodes a plastidic glucose-6-phosphate dehydrogenase that is sensitive to reduction by DTT and whose mRNA is more prevalent in developing organs but absent in the root.	glucose-6-phosphate dehydrogenase 1	G6PD1
4.71530156220738e-57	0.716093103901106	0.332	0.174	1.80176387993506e-52	MN1	AT5G62190	PRH75		DEAD/DEAH box RNA helicase PRH75	DEAD box RNA helicase (PRH75)	AtRH7; PRH75
4.81559176153641e-57	0.740670311190115	0.236	0.108	1.84008576800068e-52	MN1	AT5G53590	AT5G53590			SAUR-like auxin-responsive protein family	SAUR30
5.20502927277021e-57	0.650912860283317	0.214	0.093	1.98889373541822e-52	MN1	AT5G51940	NRPB6A		One of two highly similar proteins that can serve as a non-catalytic subunit of nuclear DNA-dependent RNA polymerases II; IV and V; homologous to budding yeast RPB6 and the E. coli RNA polymerase omega subunit. Probably redundant with At2g04630.	RNA polymerase Rpb6	NRPB6A; NRPD6A; NRPE6A
6.70831709964871e-57	0.67241439383556	0.373	0.211	2.56331504694677e-52	MN1	AT2G47610	AT2G47610			Ribosomal protein L7Ae/L30e/S12e/Gadd45 family protein
6.80184372744736e-57	0.748953864370332	0.258	0.124	2.59905250669491e-52	MN1	AT1G56290	AT1G56290			CwfJ-like family protein
7.08194643934613e-57	0.451807638294306	0.108	0.031	2.70608255393855e-52	MN1	AT4G11240	TOPP7		encodes a type I serine/threonine protein phosphatase expressed in expressed in roots; rosettes and flowers.	Calcineurin-like metallo-phosphoesterase superfamily protein	TOPP7
7.78153696674746e-57	0.452238897488043	0.107	0.03	2.97340309036387e-52	MN1	AT2G41430	ERD15	EARLY RESPONSIVE TO DEHYDRATION 15	Encodes hydrophilic protein lacking Cys residues that is expressed in response to drought stress; light stress and treatment with plant-growth-promoting rhizobacteria (Paenibacillus polymyxa); possibly revealing a connection between responses to biotic and abiotic stress. Also identified as a CTC Interacting Domain (CID) protein in a yeast two hybrid screen using the PAB2 protein as bait. Contain…	dehydration-induced protein (ERD15)	CID1; ERD15; LSR1
9.53318993615448e-57	0.806970780505399	0.293	0.152	3.64272720650399e-52	MN1	AT3G26560	AT3G26560			ATP-dependent RNA helicase; putative
1.01390356688094e-56	0.671439224232498	0.172	0.067	3.87422691940876e-52	MN1	AT3G19210	RAD54	homolog of RAD54	Encodes RAD54; a member of the SWI2/SNF2 family of DNA-stimulated ATPases. Functions in DNA repair via homologous recombination.	homolog of RAD54	ATRAD54; CHR25; RAD54
2.19184262976278e-56	0.563392849027745	0.104	0.029	8.37524987258656e-52	MN1	AT1G61030	AT1G61030		Encodes one of two redundant proteins (the other is WAPL1) that are involved in prophase removal of cohesion during meiosis. Double mutants with wapl1 exhibit reduced fertility due to defects in meiosis and also some abnormal embryo development in rare cases where embryos are formed.	WAPL (Wings apart-like protein regulation of heterochromatin) protein	AtWAPL2; WAPL2
3.95073971660066e-56	0.426458105580631	0.104	0.029	1.50961715311028e-51	MN1	AT1G73710	AT1G73710			Pentatricopeptide repeat (PPR) superfamily protein
4.11252561576112e-56	0.705622576428648	0.312	0.162	1.57143716303848e-51	MN1	AT1G48410	AGO1	ARGONAUTE 1	Encodes an RNA Slicer that selectively recruits microRNAs and siRNAs. There is currently no evidence that AGO1 Slicer is in a high molecular weight RNA-induced silencing complex (RISC). Mutants are defective in post-transcriptional gene silencing and have pleiotropic developmental and morphological defects. Through its action on the regulation of ARF17 expression; the protein regulates genes invo…	Stabilizer of iron transporter SufD / Polynucleotidyl transferase	AGO1; AtAGO1; ICU9
6.88349936329919e-56	0.772718873613739	0.275	0.139	2.63025394171025e-51	MN1	AT4G36090	AT4G36090			oxidoreductase; 2OG-Fe(II) oxygenase family protein	ALKBH9C
7.26884068825926e-56	0.72062402851951	0.213	0.093	2.77749671539074e-51	MN1	AT1G64050	AT1G64050
9.37789344530983e-56	0.751466471052411	0.264	0.129	3.58338686438734e-51	MN1	AT3G54760	AT3G54760			dentin sialophosphoprotein-related
1.05673928460084e-55	0.642122103298731	0.134	0.045	4.03790648038825e-51	MN1	AT1G01360	RCAR1	regulatory component of ABA receptor 1	Encodes RCAR1 (regulatory components of ABA receptor). Interacts with and regulates the type 2C protein phosphatases (PP2Cs) ABI1 and ABI2. Functions as abscisic acid sensor. The mRNA is cell-to-cell mobile.	regulatory component of ABA receptor 1	PYL9; RCAR1
1.09089376650366e-55	0.594295594693602	0.127	0.041	4.16841417118713e-51	MN1	AT4G09060	AT4G09060
1.3293547989313e-55	0.503063412752327	0.106	0.03	5.07959762219639e-51	MN1	AT5G53290	CRF3	cytokinin response factor 3	encodes a member of the ERF (ethylene response factor) subfamily B-5 of ERF/AP2 transcription factor family. The protein contains one AP2 domain. There are 7 members in this subfamily. CRF proteins relocalize to the nucleus in response to cytokinin.	cytokinin response factor 3	CRF3
1.77071561153666e-55	0.807668266952826	0.242	0.118	6.76608142324272e-51	MN1	AT1G80950	AT1G80950		Encodes an acyl-CoA: lysophosphatidylethanolamine acyltransferase with 16:0-CoA being the best acyl donor. Mutations adversely affect the growth of plants and result in decreased lipid content in roots and seeds.	Phospholipid/glycerol acyltransferase family protein	AtLPEAT1; LPEAT1
2.04336994209651e-55	0.442134501644714	0.117	0.035	7.80792088574496e-51	MN1	AT4G25520	SLK1	SEUSS-like 1		SEUSS-like 1	SLK1
2.26691567254498e-55	0.374411932158964	0.101	0.028	8.66211147636163e-51	MN1	AT1G27880	AT1G27880			DEAD/DEAH box RNA helicase family protein
3.24617430346213e-55	0.712818595472272	0.323	0.172	1.24039566309591e-50	MN1	AT4G28470	RPN1B	26S proteasome regulatory subunit S2 1B	encoding the RPN subunits of the 26S proteasome	26S proteasome regulatory subunit S2 1B	ATRPN1B; RPN1B
4.05014198004801e-55	0.472435496562209	0.134	0.044	1.54759975199614e-50	MN1	AT1G52930	AT1G52930		Encodes one of two Arabidopsis orthologs of yeast BRX1; a protein involved in maturation of the large ribosomal subunit. The proteins are mainly localized in nucleolus. Mutant plants are affected in pre-rRNA processing.	Ribosomal RNA processing Brix domain protein	atBRX1-2
4.09901746359595e-55	0.750115972706946	0.449	0.286	1.56627556301465e-50	MN1	AT2G31360	ADS2	16:0delta9 desaturase 2	Encodes a protein homologous to delta 9 acyl-lipid desaturases of cyanobacteria and acyl-CoA desaturases of yeast and mammals. expression up-regulated by cold temperature. It is involved in the synthesis of the 24:1n-9 and 26:1n-9 components of seed lipids; sphingolipids and the membrane phospholipids phosphatidylserine (PS); and phosphatidylethanolamine (PE).	16:0delta9 desaturase 2	ADS2; AtADS2
5.3810703155468e-55	0.637247516232909	0.173	0.068	2.05616077827359e-50	MN1	AT5G43660	AT5G43660		Belongs to the 2-oxoglutarate (2OG) and Fe(II)-dependent oxygenase superfamily proteins and contains an oxoglutarate/iron-dependent oxygenase domain (InterPro:IPR005123) of the prolyl 4-hydroxylase; alpha subunit subtype (P4Hc; InterPro:IPR006620).	2-oxoglutarate (2OG) and Fe(II)-dependent oxygenase superfamily protein	CP3
6.94281755555497e-55	0.618668785420149	0.281	0.137	2.65292001615311e-50	MN1	AT1G79150	AT1G79150			binding	AtNOC3; NOC3
7.17310841917068e-55	0.684420184869585	0.221	0.1	2.74091645804931e-50	MN1	AT5G12310	AT5G12310			RING/U-box superfamily protein
1.27234326225272e-54	0.722174898882003	0.137	0.047	4.86175083939386e-50	MN1	AT1G46552	AT1G46552			transposable element gene
1.40035600069849e-54	0.379472818132824	0.104	0.029	5.350900314269e-50	MN1	AT5G38600	AT5G38600			Proline-rich spliceosome-associated (PSP) family protein / zinc knuckle (CCHC-type) family protein	ZCCHC8A
1.40522822199673e-54	0.520831625028345	0.162	0.061	5.3695175590717e-50	MN1	AT2G46520	AT2G46520			cellular apoptosis susceptibility protein; putative / importin-alpha re-exporter; putative	XPO2
1.47961048164239e-54	0.674191908628351	0.212	0.094	5.65373961140373e-50	MN1	AT2G31650	ATX1	homologue of trithorax	Encodes a homolog of trithorax; a histone-lysine N-methyltransferase. Involved in trimethylating histone H3-lysine 4. Involved in the formation; placement; and identity of flower organs. Role in regulation of homeotic genes. Functions as a receptor of phosphatidylinositol 5-phosphate. Localizes to cytoplasm; plasma membrane and nuclei; shifting to nuclei in the presence of PI5P.	homologue of trithorax	ATX1; SDG27
1.61043908461788e-54	0.512286176277023	0.122	0.038	6.1536487862334e-50	MN1	AT1G48460	AT1G48460
1.80134195406925e-54	0.56718515241032	0.234	0.106	6.88310774069403e-50	MN1	AT2G03640	AT2G03640			Nuclear transport factor 2 (NTF2) family protein with RNA binding (RRM-RBD-RNP motifs) domain
1.80969191943459e-54	0.362106463659083	0.104	0.029	6.9150137933515e-50	MN1	novel-Chr4-noncoding-417	NA	NA	NA	NA	NA
2.31260651317578e-54	0.553856926323773	0.167	0.064	8.83670074749596e-50	MN1	AT3G15351	AT3G15351
2.53087468529918e-54	0.653980432943413	0.265	0.129	9.67072525999671e-50	MN1	AT5G08420	AT5G08420			RNA-binding KH domain-containing protein
2.81522789922102e-54	0.491523449158854	0.122	0.039	1.07572673257135e-49	MN1	AT5G64630	FAS2	FASCIATA 2	Chromatin Assembly Factor-1 (CAF-1) p60 subunit. Involved in organization of the shoot and root apical meristems. In Arabidopsis; the three CAF-1 subunits are encoded by FAS1; FAS2 and; most likely; MSI1; respectively. Mutations in FAS1 or FAS2 lead to increased frequency of homologous recombination and T-DNA integration in Arabidopsis.	Transducin/WD40 repeat-like superfamily protein	FAS2; MUB3.9; NFB01; NFB1
3.09093722836282e-54	0.583531609524117	0.147	0.053	1.18107802432972e-49	MN1	AT5G22220	E2F1	E2F transcription factor 1			ATE2FB; E2F1; E2FB
3.58653408216721e-54	0.862137900804163	0.268	0.136	1.37045053813691e-49	MN1	AT1G04440	CKL13	casein kinase like 13	Member of CKL gene family (CKL-C group).	casein kinase like 13	CKL13
4.28060637136106e-54	0.515642913969995	0.174	0.067	1.63566250056077e-49	MN1	AT3G09680	AT3G09680			Ribosomal protein S12/S23 family protein
6.5453320508163e-54	0.529668702211261	0.189	0.077	2.50103682993742e-49	MN1	AT4G16520	ATG8F	autophagy 8f	Autophagy protein.	Ubiquitin-like superfamily protein	ATG8F
9.02626464290203e-54	0.47383140610621	0.154	0.056	3.44902598269929e-49	MN1	AT3G02820	AT3G02820			zinc knuckle (CCHC-type) family protein
9.57317644306728e-54	0.747091302724456	0.208	0.092	3.65800645066044e-49	MN1	AT2G18700	TPS11	trehalose phosphatase/synthase 11	Encodes an enzyme putatively involved in trehalose biosynthesis. The protein has a trehalose synthase (TPS)-like domain that may or may not be active as well as a trehalose phosphatase (TPP)-like domain.	trehalose phosphatase/synthase 11	ATTPS11; ATTPSB; TPS11
1.65686821945287e-53	0.745194497283929	0.343	0.192	6.33105915335135e-49	MN1	AT5G56380	AT5G56380			F-box/RNI-like/FBD-like domains-containing protein
2.82869226725398e-53	0.760923079068314	0.291	0.15	1.08087160224042e-48	MN1	AT2G17930	AT2G17930		Component of the SPT module of the SAGA complex.	Phosphatidylinositol 3- and 4-kinase family protein with FAT domain	TRA1a
3.1418481693744e-53	0.549635178630129	0.149	0.054	1.20053160399965e-48	MN1	novel-Chr3-noncoding-771	NA	NA	NA	NA	NA
3.4641088028728e-53	0.716337306285658	0.298	0.159	1.32367061466573e-48	MN1	AT4G30790	AT4G30790		Encodes autophagy-related 2 (ATG11)		ATG11
3.65752985185868e-53	0.485360662473559	0.143	0.05	1.39757873169372e-48	MN1	AT2G38770	EMB2765	EMBRYO DEFECTIVE 2765		P-loop containing nucleoside triphosphate hydrolases superfamily protein	EMB2765; MAC7
4.49903811279155e-53	0.782008636648953	0.511	0.372	1.71912745327878e-48	MN1	AT1G02080	AT1G02080		Acts as scaffold protein in the CCR4-NOT complex; by interacting with various NOT proteins and CAF1. Essential protein for proper pollen development and germination capacity.	transcription regulators	NOT1
4.89942061692359e-53	0.483691182973389	0.146	0.052	1.87211761193267e-48	MN1	AT2G32600	AT2G32600			hydroxyproline-rich glycoprotein family protein
5.24222138239911e-53	0.651023611419366	0.291	0.148	2.00310521242853e-48	MN1	AT3G55340	PHIP1	phragmoplastin interacting protein 1	Plant-specific protein. Interacts with phragmoplastin; Rop1 and Rop2. Involved in cell plate formation.	phragmoplastin interacting protein 1	PHIP1
8.41205300015957e-53	0.491338246493597	0.197	0.082	3.21432957189097e-48	MN1	AT3G13990	AT3G13990			Kinase-related protein of unknown function (DUF1296)
8.43582455978663e-53	0.48934438615779	0.136	0.046	3.22341292254007e-48	MN1	AT1G50055	AT1G50055		Trans-acting siRNA1b primary transcript (TAS1b). Regulated by miR173.	TAS1B; other RNA	TAS1B
1.04251429911521e-52	0.523525240824984	0.152	0.055	3.98355138834915e-48	MN1	AT3G22310	PMH1	putative mitochondrial RNA helicase 1	Sequence similarity ot DEAD-box RNA helicases. Binds RNA and DNA. Involved in drought; salt and cold stress responses. The mRNA is cell-to-cell mobile.	putative mitochondrial RNA helicase 1	ATRH9; PMH1
1.70893217246512e-52	0.68013243481804	0.198	0.085	6.53000072420645e-48	MN1	AT3G20630	UBP14	ubiquitin-specific protease 14	Encodes a ubiquitin-specific protease. Identical to TTN6. Loss of function mutations are embryo lethals; having development arrested at the preglobular/globular stage. Also involved in root responses to phosphate deficiency.	ubiquitin-specific protease 14	ATUBP14; DA3; PER1; TARANI; TNI; TTN6; UBP14
2.05790924360374e-52	0.878538951587881	0.403	0.271	7.86347701073424e-48	MN1	AT1G77840	AT1G77840			Translation initiation factor IF2/IF5
2.2129345342056e-52	0.419213887637255	0.104	0.03	8.45584414865303e-48	MN1	AT4G27230	HTA2	histone H2A 2	Encodes HTA2; a histone H2A protein.	histone H2A 2	HTA2
2.68937819738872e-52	0.512346048104162	0.155	0.057	1.02763830300421e-47	MN1	AT4G25707	AT4G25707		This gene encodes a small protein and has either evidence of transcription or purifying selection.
2.72998990189356e-52	0.909932563759692	0.375	0.242	1.04315644141255e-47	MN1	AT5G19900	AT5G19900			PRLI-interacting factor; putative
5.29647836958152e-52	0.687408276310485	0.309	0.166	2.02383734980079e-47	MN1	AT5G03740	HD2C	histone deacetylase 2C	HD2-type histone deacetylase HDAC. Involved in the ABA and stress responses. Mediates transcriptional repression via histone modification.	histone deacetylase 2C	HD2C; HDT3
6.23669720465416e-52	0.679148388001306	0.251	0.121	2.3831043688704e-47	MN1	AT5G37130	AT5G37130			Protein prenylyltransferase superfamily protein
9.6040413265579e-52	0.579313531665267	0.18	0.073	3.66980023129104e-47	MN1	AT5G13780	AT5G13780		Encodes the catalytic subunit of a N-terminal acetyltransferase.	Acyl-CoA N-acyltransferases (NAT) superfamily protein	NAA10
1.15993408754165e-51	0.74953091666361	0.256	0.129	4.43222414190538e-47	MN1	AT3G63500	TTA2	TITANIA 2	Encodes a PHD-finger protein that; with TTA2; is redundantly required for MP-dependent embryonic root meristem initiation.	Protein of unknown function (DUF1423)	OBE4; TTA2
1.82004195567143e-51	0.491437858254297	0.109	0.034	6.9545623168161e-47	MN1	AT3G53230	AtCDC48B	cell division cycle 48B	CDC48 is induced upon oilseed rape mosaic tobamovirus infection and appears to be involved in controlling virus movement.	ATPase; AAA-type; CDC48 protein	AtCDC48B
1.83305892975896e-51	0.595004516647243	0.332	0.181	7.00430147650195e-47	MN1	AT4G00930	CIP4.1	COP1-interacting protein 4.1	Encodes COP1-interacting protein CIP4.1.	COP1-interacting protein 4.1	CIP4.1
2.17307510079113e-51	0.410998166757051	0.108	0.033	8.30353726763299e-47	MN1	AT1G66490	AT1G66490			F-box and associated interaction domains-containing protein
2.55504210886762e-51	0.530622125477593	0.137	0.048	9.76307140219408e-47	MN1	AT2G34970	AT2G34970			Trimeric LpxA-like enzyme
2.59633266467597e-51	0.677753204893962	0.254	0.124	9.92084674499335e-47	MN1	AT1G60170	emb1220	embryo defective 1220	Encodes a splicing factor PRP31. Involved in transcriptional gene silencing and stress responses.	pre-mRNA processing ribonucleoprotein binding region-containing protein	emb1220; PRP31
3.75457942141264e-51	0.446146437891318	0.114	0.036	1.43466234271598e-46	MN1	AT3G18165	MOS4	Modifier of snc1;4	Encodes MOS4 (Modifier of snc1; 4); a nuclear protein homologous to human Breast Cancer-Amplified Sequence (BCAS2). MOS4 interacts with AtCDC5 and PRL1. All three proteins are essential for plant innate immunity.	modifier of snc1;4	MOS4
3.92385959555101e-51	0.414225455127582	0.129	0.043	1.499345990056e-46	MN1	AT4G31400	CTF7		Encodes CTF7; a homolog of the yeast CTF protein required for the formation of sister chromatid cohesion. Arabidopsis CTF7 is similar to Saccharomyces cerevisiae CTF7 in that it lacks an N-terminal extension; exhibits acetyltransferase activity; and can complement a yeast ctf7 temperature-sensitive mutation. Arabidopsis CTF7 is critical for female gametophyte and embryo development; but not for t…	damaged DNA binding;DNA-directed DNA polymerases	AtCTF7; CTF7; ECO1
4.04059514755905e-51	0.772720106811571	0.218	0.103	1.54395181183379e-46	MN1	AT1G77620	AT1G77620			P-loop containing nucleoside triphosphate hydrolases superfamily protein
4.42934182731222e-51	0.775332082003583	0.187	0.081	1.69249580563427e-46	MN1	AT3G20660	OCT4	organic cation/carnitine transporter4		organic cation/carnitine transporter4	AtOCT4; OCT4
5.20711652459668e-51	0.926060110378784	0.44	0.314	1.98969129521364e-46	MN1	AT5G63320	NPX1	nuclear protein X1	Encodes NPX1 (Nuclear Protein X1); a nuclear factor regulating abscisic acid responses.	nuclear protein X1	NPX1
5.59209657817444e-51	0.531179961120767	0.155	0.059	2.13679602348624e-46	MN1	AT3G07740	ADA2A	homolog of yeast ADA2 2A	encodes a transcriptional adaptor ADA2a that interacts with histone acetyltransferase GCN5 homolog and CBF1	homolog of yeast ADA2 2A	ADA2A; ATADA2A; HAC10; HXA02; HXA2
7.17481542788298e-51	0.669626514040428	0.269	0.135	2.74156872314837e-46	MN1	AT3G06720	IMPA-1	importin alpha isoform 1	Encodes importin alpha involved in nuclear import. Protein interacts with Agrobacterium proteins VirD2 and VirE2. Is not individually essential for Agrobacterium-mediated root transformation; but when overexpressed can rescue the impa-4 decreased transformation susceptibility phenotype.	importin alpha isoform 1	AIMP ALPHA; AT-IMP; ATKAP ALPHA; IMPA-1; IMPA1
9.07052032531446e-51	0.4752704108144	0.122	0.04	3.46593652150591e-46	MN1	AT3G12420	AT3G12420			Polynucleotidyl transferase; ribonuclease H-like superfamily protein
1.06223278028399e-50	0.764239965834362	0.305	0.17	4.05889767674315e-46	MN1	AT3G13300	VCS	VARICOSE	Encodes VCS (VARICOSE). Involved in mRNA decapping. VCS forms a mRNA decapping complex with DCP1 (At1g08370) and DCP2 (At5g13570). Unlike DCP2; VCS itself does not have mRNA decapping activity in vitro. DCP1; DCP2 and VCS colocalize in cytoplasmic loci; which are putative Arabidopsis mRNA processing bodies. Null mutants of DCP1; DCP2; and VCS accumulate capped mRNAs with a reduced degradation rat…	Transducin/WD40 repeat-like superfamily protein	VCS
1.11392499922589e-50	0.530187856460669	0.187	0.078	4.25641881454204e-46	MN1	AT4G26600	AT4G26600			S-adenosyl-L-methionine-dependent methyltransferases superfamily protein	AtTRM4d; NOP2B; TRM4d
1.14614688445664e-50	0.430579497893508	0.115	0.037	4.37954186019726e-46	MN1	AT1G05180	AXR1	AUXIN RESISTANT 1	Encodes a subunit of the RUB1 activating enzyme that regulates the protein degradation activity of Skp1-Cullin-Fbox complexes; primarily; but not exclusively; affecting auxin responses. Acts alongside AS1 to exclude BP expression from leaves. Promotes degradation of the cytokinin response repressor ARR5. Affects expression of key DNA repair and meiotic genes; signifcant role in DNA repair.	NAD(P)-binding Rossmann-fold superfamily protein	AXR1
1.32058662980168e-50	0.478365627708653	0.143	0.051	5.04609357113519e-46	MN1	AT2G25930	ELF3	EARLY FLOWERING 3	Encodes a nuclear protein that is expressed rhythmically and interacts with phytochrome B to control plant development and flowering through a signal transduction pathway. Required component of the core circadian clock regardless of light conditions.	hydroxyproline-rich glycoprotein family protein	ELF3; PYK20
1.77431987557445e-50	0.768426425982711	0.246	0.123	6.77985367655752e-46	MN1	AT4G38630	RPN10	regulatory particle non-ATPase 10	Regulatory particle non-ATPase subunit of the 26S proteasome with multiubiquitin-chain-binding capabilities	regulatory particle non-ATPase 10	ATMCB1; MBP1; MCB1; RPN10
2.78700765274967e-50	0.43248064736954	0.105	0.032	1.06494349419218e-45	MN1	AT1G52905	AT1G52905
4.22676374997151e-50	0.525017583813559	0.136	0.048	1.61508869650161e-45	MN1	AT5G44090	AT5G44090			Calcium-binding EF-hand family protein
4.56666033727114e-50	0.516663041795218	0.111	0.035	1.74496658147467e-45	MN1	AT1G02560	CLPP5	nuclear encoded CLP protease 5	One of several nuclear-encoded ClpPs (caseinolytic protease). Contains a highly conserved catalytic triad of Ser-type proteases (Ser-His-Asp). The name reflects nomenclature described in Adam et. al (2001). The mRNA is cell-to-cell mobile.	nuclear encoded CLP protease 5	CLPP5; NCLPP1; NCLPP5
4.75010823911035e-50	0.72220617064052	0.249	0.126	1.81506385924645e-45	MN1	AT2G44200	AT2G44200			CBF1-interacting co-repressor CIR; N-terminal;Pre-mRNA splicing factor
6.32336229855473e-50	0.654861673971208	0.214	0.097	2.41621996790075e-45	MN1	AT1G09930	OPT2	oligopeptide transporter 2	oligopeptide transporter	oligopeptide transporter 2	ATOPT2; OPT2
6.40504997697807e-50	0.559525527127634	0.164	0.064	2.44743364670309e-45	MN1	AT3G13860	HSP60-3A	heat shock protein 60-3A		heat shock protein 60-3A	HSP60-3A
6.57413498846435e-50	0.435496887875344	0.127	0.043	2.51204272044211e-45	MN1	AT5G09630	AT5G09630			LisH/CRA/RING-U-box domains-containing protein
9.70842214973624e-50	0.644809655154268	0.169	0.07	3.70968518763571e-45	MN1	AT5G21170	AKINBETA1		Encodes AKINbeta1; a subunit of the SnRK1 kinase (Sucrose non-fermenting-1-related protein kinase). Involved in regulation of nitrogen and sugar metabolism. As part of the regulatory subunit; it binds maltose which promotes kinase activity. Acts as a global regulator of genes involved in carbon; lipid and nitrogen metabolism.	5'-AMP-activated protein kinase beta-2 subunit protein	AKINBETA1; KIN&
1.09234736011484e-49	0.587020660619918	0.138	0.05	4.1739684977348e-45	MN1	AT3G06340	AT3G06340			DNAJ heat shock N-terminal domain-containing protein
1.37735176970343e-49	0.529963932016082	0.172	0.069	5.26299884721379e-45	MN1	AT5G16750	TOZ	TORMOZEMBRYO DEFECTIVE	Encodes a nucleolar localized WD-40 repeat protein that is preferentially expressed in dividing cells and is required for regulated division planes and embryo development.	Transducin family protein / WD-40 repeat family protein	TOZ
1.39543592939256e-49	0.649098548904251	0.366	0.211	5.33210022980189e-45	MN1	novel-Chr2-noncoding-874	NA	NA	NA	NA	NA
1.49187674050982e-49	0.701856434084872	0.213	0.1	5.70061021316208e-45	MN1	AT3G18100	MYB4R1	myb domain protein 4r1	Member of the R2R3 transcription factor gene family.	myb domain protein 4r1	AtMYB4R1; MYB4R1
1.77173759944048e-49	0.572198522587583	0.156	0.06	6.76998654122204e-45	MN1	AT3G12130	AT3G12130		KHZ1 is a CCCH zinc-finger and KH domain protein belonging to the VII subfamily. It is expressed throughout the plant. Highly similar to KHZ2. khz1 mutants are late flowering and double mutants with khz2 are even more late flowering. Overexpression leads to increased rates of leaf senescence.	KH domain-containing protein / zinc finger (CCCH type) family protein.	KHZ1
1.80318350844286e-49	0.598251633507444	0.309	0.163	6.890144504111e-45	MN1	AT1G68990	MGP3	male gametophyte defective 3	MGP3 (male gametophyte-defective 3) belongs to a small family of nuclear-encoded Phage type RNA polymerases (RPOTs) involved in the transcription of mitochondrial genes in Arabidopsis thaliana. Mutation in MGP 3 significantly retarded pollen tube growth and caused defective embryo development.	male gametophyte defective 3	MGP3; RPOTm
2.75738058141617e-49	0.519224186524974	0.118	0.039	1.05362269396493e-44	MN1	AT2G37050	AT2G37050			Leucine-rich repeat protein kinase family protein
4.09010597349068e-49	0.474751738152285	0.141	0.051	1.56287039353052e-44	MN1	AT4G05410	YAO	YAOZHE	Encodes a nucleolar protein with seven WD40-repeats that plays a role in embryo sac development and is critical for the correct positioning of the division plane of zygote and the apical cell lineage in Arabidopsis. YAO may act by modulating nucleolar function; such as rRNA biogenesis; during early embryogenesis and gametogenesis.	Transducin/WD40 repeat-like superfamily protein	YAO
5.168832258138e-49	0.895674390108049	0.229	0.111	1.97506249415711e-44	MN1	ATMG00660	ORF149				ORF149
5.50415570819203e-49	0.4721839227892	0.165	0.065	2.10319293765726e-44	MN1	AT1G15420	AT1G15420		Encodes a novel plant specific protein that is co-expressed with components of pre-rRNA processing complex. Co-localizes with NuGWD1 and SWA1.		PCP1
5.50870665159595e-49	0.431055459364927	0.143	0.052	2.10493189864133e-44	MN1	AT3G51500	AT3G51500
5.98965384373794e-49	0.469597728927925	0.112	0.036	2.28870663023071e-44	MN1	AT3G15390	SDE5	silencing defective 5	Encodes a novel protein that is similar to PRL1 interacting factor and is involved in virus induced silencing.	silencing defective 5	SDE5
7.65822538532799e-49	0.539529776100274	0.167	0.067	2.92628450198768e-44	MN1	AT4G01320	ATSTE24		CAAX protease with broad substrate specificity. Localized exclusively to the endoplasmic reticulum.	Peptidase family M48 family protein	ATSTE24; STE24
8.89124467452103e-49	0.620939978428088	0.233	0.11	3.39743350258123e-44	MN1	AT1G49410	TOM6	translocase of the outer mitochondrial membrane 6		translocase of the outer mitochondrial membrane 6	TOM6
9.05737245582196e-49	0.702478583842651	0.46	0.311	3.46091258909413e-44	MN1	AT2G03150	emb1579	embryo defective 1579	Encodes a nuclear-localized calcium-binding protein RSA1 (SHORT ROOT IN SALT MEDIUM 1); which is required for salt tolerance.	ATP/GTP-binding protein family	emb1579; RSA1
9.2439759653981e-49	0.61557994817004	0.204	0.091	3.53221565613827e-44	MN1	AT2G26960	MYB81	myb domain protein 81	Member of the R2R3 factor gene family.Expressed in microspores and required for progression into pollen mitosis I.	myb domain protein 81	AtMYB81; MYB81
1.46384258573387e-48	0.573218776032435	0.204	0.091	5.59348890434769e-44	MN1	AT1G59750	ARF1	auxin response factor 1	Encodes a member of the auxin response factor family. ARFs bind to the cis element 5'-TGTCTC-3' ARFs mediate changes in gene expression in response to auxin. ARF's form heterodimers with IAA/AUX genes. ARF1 enhances mutant phenotypes of ARF2 and may act with ARF2 to control aspects of maturation and senescence.ARF1:LUC and 3xHA:ARF1 proteins have a half-life of ~3-4 hours and their degradation is…	auxin response factor 1	ARF1
1.58940380591932e-48	0.58036375209811	0.171	0.071	6.0732708827983e-44	MN1	AT2G31470	DOR	DROUGHT TOLERANCE REPRESSOR	Encodes a F-Box protein DOR (Drought tolerance Repressor) functionally as an inhibitory factor for abscisic acid-induced stomatal closure under drought stress.	F-box and associated interaction domains-containing protein	DOR
1.62381837731986e-48	0.491094096066808	0.159	0.062	6.20477240157693e-44	MN1	AT5G56740	HAG2	histone acetyltransferase of the GNAT family 2	Encodes an enzyme with histone acetyltransferase activity. Histone H4 is the primary substrate for the enzyme. Prior acetylation of lysine 12 of histone H4 reduces radioactive acetylation by HAG2. HAG2 acetylates histone H4 lysine 12.	histone acetyltransferase of the GNAT family 2	HAC07; HAC7; HAG02; HAG2
1.88631819874255e-48	0.648796739467617	0.161	0.066	7.20781046921516e-44	MN1	AT1G12970	PIRL3	plant intracellular ras group-related LRR 3	Encodes PIRL3; a member of the Plant Intracellular Ras-group-related LRRs (Leucine rich repeat proteins). PIRLs are a distinct; plant-specific class of intracellular LRRs that likely mediate protein interactions; possibly in the context of signal transduction.	plant intracellular ras group-related LRR 3	PIRL3
4.77076544831578e-48	0.382950783909011	0.106	0.033	1.82295718545594e-43	MN1	AT1G02870	AT1G02870
6.23295468701263e-48	0.616162461396095	0.203	0.091	2.3816743154544e-43	MN1	AT5G65720	NFS1	nitrogen fixation S (NIFS)-like 1	Encodes a cysteine desulfurase whose activity is dependent on AtSufE activation. It requires pyridoxal phosphate (PLP) for proper folding. Its catalytic efficiency is increase three-fold in the presence of AtFH (frataxin).	nitrogen fixation S (NIFS)-like 1	ATNFS1; ATNIFS1; NFS1; NIFS1
9.01312312291956e-48	0.431801774602407	0.122	0.042	3.44400447649879e-43	MN1	AT1G50840	POLGAMMA2	polymerase gamma 2	DNA Polymerase gamma2. Dual targeting to mitochondria and plastids due to alternative translation initiation.	polymerase gamma 2	POLGAMMA2; PolIA
1.0510042543974e-47	0.594666586274278	0.176	0.073	4.01599235647789e-43	MN1	AT3G12860	AT3G12860			NOP56-like pre RNA processing ribonucleoprotein
1.09939760238948e-47	0.822261003910917	0.179	0.077	4.20090817849046e-43	MN1	ATMG00580	NAD4	NADH dehydrogenase subunit 4	NADH dehydrogenase subunit 4	NADH dehydrogenase subunit 4	NAD4
1.26575955308425e-47	0.563929254863045	0.207	0.094	4.83659382829021e-43	MN1	AT4G01560	MEE49	maternal effect embryo arrest 49		Ribosomal RNA processing Brix domain protein	MEE49
2.05223842863018e-47	0.46070359201643	0.156	0.061	7.84180825963877e-43	MN1	AT1G13030	AT1G13030		Encodes a plant coilin; a protein that in other organisms is a major structural scaffolding protein necessary for Cajal body formation; composition and activity. It has been shown to bind both U1 and U1 snRNAs in vitro.	sphere organelles protein-related	Atcoilin; COILIN
2.97229999130671e-47	0.669515770307094	0.403	0.246	1.13574554967821e-42	MN1	AT1G31970	STRS1	STRESS RESPONSE SUPPRESSOR 1		DEA(D/H)-box RNA helicase family protein	RH5; STRS1
3.13297463527966e-47	0.684015148318321	0.252	0.127	1.19714093788671e-42	MN1	AT5G37720	ALY4	ALWAYS EARLY 4	Encodes a member of a family of proteins involved in export of RNAs from the nucleus and transcriptional coactivation.		ALY4; AtALY4; DIP2
3.20804346408671e-47	0.341612952936806	0.116	0.038	1.22582548806217e-42	MN1	AT4G05190	ATK5	kinesin 5	ATK5 encodes a kinesin protein involved in microtubule spindle morphogenesis. It acts as a minus-end directed motor as well as a plus-end tracking protein (+TIP). Localizes to mitotic spindle midzones and regions rich in growing plus-ends within phragmoplasts.	kinesin 5	ATK5
3.7219016206838e-47	0.549300453780861	0.156	0.062	1.42217582827949e-42	MN1	AT5G25230	AT5G25230			Ribosomal protein S5/Elongation factor G/III/V family protein
4.40952067118595e-47	0.659718388889149	0.25	0.125	1.68492194366686e-42	MN1	AT4G34870	ROC5	rotamase cyclophilin 5	belongs to cyclophilin family	rotamase cyclophilin 5	ATCYP1; ROC5
4.65702988311255e-47	0.495488337524543	0.156	0.061	1.77949768863614e-42	MN1	AT5G15750	AT5G15750			Alpha-L RNA-binding motif/Ribosomal protein S4 family protein
5.63626911786518e-47	0.826770901885454	0.29	0.164	2.15367479262746e-42	MN1	AT5G19820	emb2734	embryo defective 2734	Encodes an importin that transports HYL1; a component of the microprocessor; from the cytoplasm to the nucleus to constitute functional microprocessor; thereby affecting miRNA processing. Knockdown amiR mutants significantly reduced nuclear portion of HYL1 protein and correspondingly compromised the pri-miRNA processing in the nucleus.KETCH1 may protect RPs from the 26S proteasome-mediated degrad…	ARM repeat superfamily protein	EMB2734; IMB3; KETCH1
5.95729609277148e-47	0.599491148318929	0.368	0.217	2.27634241000891e-42	MN1	AT3G49010	BBC1	breast basic conserved 1	Encodes 60S ribosomal protein L13. Homolog of human breast basic conserved 1 (BBC1).	breast basic conserved 1	ATBBC1; BBC1; RSU2
6.08536345293164e-47	0.540269635446685	0.239	0.115	2.32527822899971e-42	MN1	AT1G42440	AT1G42440
6.51150663022286e-47	0.5243331182978	0.152	0.059	2.48811179847446e-42	MN1	AT1G09780	iPGAM1	2;3-biphosphoglycerate-independent phosphoglycerate mutase 1	Encodes a 2;3-biphosphoglycerate-independent phosphoglycerate mutase that is involved in pollen development and stomatal movement.	Phosphoglycerate mutase; 2;3-bisphosphoglycerate-independent	iPGAM1
7.17454607684155e-47	0.713530649387137	0.24	0.122	2.74146580142192e-42	MN1	AT5G45350	AT5G45350			proline-rich family protein	GPRP2
7.24111322007972e-47	0.628970773936579	0.255	0.129	2.76690177252466e-42	MN1	AT5G26830	AT5G26830		Encodes a dual-targeted threonyl-tRNA synthetase found in both the chloroplast and mitochondrion. The mRNA is cell-to-cell mobile.	Threonyl-tRNA synthetase
7.87377316103696e-47	0.606684932675262	0.178	0.076	3.00864746256383e-42	MN1	AT4G23840	AT4G23840			Leucine-rich repeat (LRR) family protein
8.40803132060289e-47	0.431428381978723	0.131	0.047	3.21279284791557e-42	MN1	AT1G06190	RHON1	Rho-N 1	Encodes a novel ribonucleic acid-binding protein that interacts with the endonuclease RNase E and supports its function in processing plastid ribonucleic acids.	Rho termination factor	RHON1
8.87724092037725e-47	0.549297255981289	0.492	0.326	3.39208252808535e-42	MN1	AT1G67430	AT1G67430			Ribosomal protein L22p/L17e family protein
1.12005333524552e-46	0.701994352281028	0.288	0.159	4.27983579930665e-42	MN1	AT5G46070	AT5G46070			Guanylate-binding family protein	GBPL3
1.43051870551238e-46	0.64439720716726	0.223	0.108	5.46615502563335e-42	MN1	AT1G77220	AT1G77220		LAZ1H1 is a DUF300 that is localized to the tonoplast. Along with LAZ1 it appears to play a role in maintaining the structural integrity of vacuoles and regulating BR signaling by modulating downstream subcellular distribution of BAK1.	Protein of unknown function (DUF300)	LAZ1H1
1.43336459886902e-46	0.656154218594425	0.178	0.077	5.4770294687384e-42	MN1	AT1G78420	AT1G78420		Activates the latent peptidases DA1; DAR1 and DAR2 by mono-ubiquitination at multiple sites. Subsequently; these activated peptidases destabilize various positive regulators of growth.	RING/U-box superfamily protein	DA2
1.47312283152153e-46	1.10829216351552	0.471	0.336	5.62894965152691e-42	MN1	ATMG00090	RPS3	RESISTANCE TO PSEUDOMONAS SYRINGAE 3	ribosomal protein S3	structural constituent of ribosome;protein binding	RPS3
1.63998354919295e-46	0.570938344560162	0.219	0.103	6.26654113982117e-42	MN1	AT5G61020	ECT3	evolutionarily conserved C-terminal region 3	YTHDF protein which togeteher with ECT2 and ECT4 is involved in cell proliferation during plant organogenesis.	evolutionarily conserved C-terminal region 3	ECT3
1.86783848026998e-46	0.44352138051086	0.105	0.033	7.13719761695964e-42	MN1	AT3G63480	AT3G63480		Encodes a protein with sequence similarity to rice kinesin protein. Homozygous loss of function mutations have reduced seed set due to defects in megagametogenesis and reduced pollen viability.	ATP binding microtubule motor family protein	AtKin-1; AtPSS1; Kin-1
1.86892069424687e-46	0.79529514337214	0.32	0.19	7.14133286478671e-42	MN1	AT1G06230	GTE4	global transcription factor group E4	This gene is predicted to encode a bromodomain-containing protein. Plant lines expressing RNAi constructs targeted against GTE4 show some resistance to agrobacterium-mediated root transformation.	global transcription factor group E4	GTE4
2.01150778839199e-46	0.544623004355165	0.136	0.051	7.68617241022465e-42	MN1	AT1G63440	HMA5	heavy metal atpase 5	The Arabidopsis P-type ATPase HMA5 is involved in Cu detoxification. hma5 mutant plants exhibit Cu hypersensitivity; which is especially dramatic in roots where HMA5 is mostly expressed.	heavy metal atpase 5	AtHMP12; HMA5
2.31976498066482e-46	0.511959086480969	0.175	0.073	8.86405396761834e-42	MN1	AT1G29940	NRPA2	nuclear RNA polymerase A2	Encodes a subunit of RNA polymerase 1 (aka RNA polymerase A).	nuclear RNA polymerase A2	NRPA2
2.47780871299728e-46	0.350915798930685	0.117	0.039	9.46795487323392e-42	MN1	AT4G17020	AT4G17020			transcription factor-related
2.86064936786198e-46	0.451494956014699	0.15	0.058	1.09308272995374e-41	MN1	AT4G20010	PTAC9	plastid transcriptionally active 9	Organellar Single-stranded DNA Binding protein. Decreases MMEJ on long ssDNA templates.	plastid transcriptionally active 9	OSB2; PTAC9
3.49535217575832e-46	0.807402171851563	0.392	0.264	1.33560901987901e-41	MN1	AT3G62900	AT3G62900			CW-type Zinc Finger
3.68019735233661e-46	0.510440095885071	0.104	0.033	1.40624021030134e-41	MN1	AT1G06740	MUG3	MUSTANG 3	Encodes a member of a domesticated transposable element gene family MUSTANG. Members of this family are derived from transposable elements genes but gained function in plant fitness and flower development. Known members include: AT3G04605 (MUG1); AT2G30640 (MUG2); AT1G06740 (MUG3); AT5G16505 (MUG4); AT3G06940 (MUG5); AT5G48965 (MUG6); AT3G05850 (MUG7) and AT5G34853 (MUG8).		MUG3
3.75595324610408e-46	0.775260565248379	0.278	0.153	1.43518729486883e-41	MN1	AT4G21710	NRPB2		Encodes the unique second-largest subunit of DNA-dependent RNA polymerase II; the ortholog of budding yeast RPB2 and a homolog of the E. coli RNA polymerase beta subunit.	DNA-directed RNA polymerase family protein	EMB1989; NRPB2; RPB2
4.03137341319343e-46	0.429174125588997	0.103	0.032	1.54042809491534e-41	MN1	AT5G07670	AT5G07670			RNI-like superfamily protein
4.31506224473934e-46	0.516635943869715	0.222	0.103	1.64882843433735e-41	MN1	AT3G20430	AT3G20430
4.87186309695141e-46	0.605709562534865	0.179	0.078	1.8615876079761e-41	MN1	AT1G16210	AT1G16210
5.95479515364104e-46	0.620263550013817	0.214	0.1	2.27538677615778e-41	MN1	AT2G27840	HDT4		Belongs to the plant specific HD2 type proteins; similar to nucleolar Zea mays histone deacetylase; HD2-p39	histone deacetylase-related / HD-related	HD2D; HDA13; HDT04; HDT4
6.39243413191333e-46	0.914557769708558	0.428	0.308	2.4426130061454e-41	MN1	AT4G15180	SDG2	SET domain protein 2	Encodes SET domain containing protein that acts redundantly with ATX4/5 to regulate histone H3-K4 methylation.	SET domain protein 2	ATXR3; SDG2
6.99054997745294e-46	0.704923994535302	0.242	0.122	2.67115905188454e-41	MN1	AT2G46280	TRIP-1	TGF-beta receptor interacting protein 1	Encodes a homolog of mammalian TGF-beta receptor interacting protein. Co-immunoprecipitates with BRI1 and can be phosphorylated in vitro by BRI1 at specific sites (Thr-14; Thr-89; and either Thr-197 or Ser-198). May therefore be a cytoplasmic BRI1 substrate and involved in brassinosteroid regulated plant growth and development.The encoded protein has two DWD motifs. It can bind to DDB1a in Y2H as…	TGF-beta receptor interacting protein 1	TIF3I1; TRIP-1; TRIP1
7.40468839560048e-46	0.640231933615719	0.217	0.103	2.8294054828429e-41	MN1	AT1G72050	TFIIIA	transcription factor IIIA	Encodes a transcriptional factor TFIIIA required for transcription of 5S rRNA gene. 5S rRNA is the smallest constituent of the ribosome. Work on one of the gene models AT1G72050.2 showed that it encodes a protein with nine Cys(2)-His(2)-type zinc fingers; a characteristic feature of TFIIIA proteins. AT1G72050.2 also contains a 23 amino acid spacer between fingers 1 and 2; a 66 amino acid spacer b…	transcription factor IIIA	TFIIIA
8.18198988379319e-46	0.831649126587995	0.332	0.204	3.12642015449621e-41	MN1	AT3G49601	AT3G49601
8.2496154705253e-46	0.531847694280187	0.163	0.067	3.15226056744242e-41	MN1	AT2G31410	AT2G31410
8.97826163785061e-46	0.453461651751682	0.102	0.032	3.4306835544391e-41	MN1	AT3G09085	AT3G09085			Protein of unknown function (DUF962)
9.62321336957469e-46	0.43768891949917	0.139	0.052	3.67712606064818e-41	MN1	AT4G15770	AT4G15770			RNA binding
9.72479607699663e-46	0.44659198815429	0.119	0.041	3.71594182898118e-41	MN1	AT3G09380	AT3G09380			Protein of unknown function (DUF59)
1.12516730024829e-45	0.41581162808179	0.119	0.041	4.29937677097875e-41	MN1	AT3G62520	AT3G62520			transposable element gene
1.39121872263698e-45	0.533216922741363	0.2	0.088	5.31598586106817e-41	MN1	AT3G46370	AT3G46370			Leucine-rich repeat protein kinase family protein
1.51232062161623e-45	0.4459982665976	0.119	0.041	5.77872832725778e-41	MN1	AT5G49910	cpHsc70-2	chloroplast heat shock protein 70-2	Stromal heat shock protein involved in protein import into chloroplast. The mRNA is cell-to-cell mobile.	chloroplast heat shock protein 70-2	cpHsc70-2; HSC70-7
1.62357089369678e-45	0.425771972239334	0.137	0.051	6.20382674190477e-41	MN1	AT1G11475	NRPB10		Non-catalytic subunit common to nuclear DNA-dependent RNA polymerases II; IV and V; homologous to budding yeast RPB10.	RNA polymerases N / 8 kDa subunit	NRPB10; NRPD10; NRPE10
1.65731856341685e-45	0.460673611792532	0.109	0.036	6.33277996267212e-41	MN1	AT2TE57160	NA	NA	NA	NA	NA
1.66618583125862e-45	0.630441397707165	0.214	0.101	6.36666267982232e-41	MN1	AT4G25630	FIB2	fibrillarin 2	encodes a fibrillarin; a key nucleolar protein in eukaryotes which associates with box C/D small nucleolar RNAs (snoRNAs) directing 2'-O-ribose methylation of the rRNA. This gene also encodes a novel box C/D snoRNA; U60.2f in its fifth intron that accumulates in seedlings and that their targeted residue on the 25 S rRNA is methylated. The mRNA is cell-to-cell mobile.	fibrillarin 2	ATFIB2; FIB2
1.71980377941483e-45	0.611835573408338	0.24	0.119	6.57154222152202e-41	MN1	AT5G57120	AT5G57120
2.02805413617017e-45	0.659825379479967	0.209	0.098	7.74939765971983e-41	MN1	AT3G21480	AT3G21480			BRCT domain-containing DNA repair protein
2.11720325452453e-45	0.390460594468601	0.112	0.037	8.09004535586369e-41	MN1	AT5G23300	PYRD	pyrimidine d	dihydroorotate dehydrogenase; catalyses fourth step of pyrimidine biosynthesis	pyrimidine d	PYRD
2.23617726756292e-45	0.590897759051249	0.322	0.182	8.54465695708468e-41	MN1	AT3G09630	AT3G09630			Ribosomal protein L4/L1 family	SAC56
2.40991043175834e-45	0.530169005734635	0.204	0.092	9.20850875079178e-41	MN1	AT4G03460	AT4G03460			Ankyrin repeat family protein
2.63805424470495e-45	0.54006163332309	0.155	0.062	1.00802690744421e-40	MN1	AT2G18510	emb2444	embryo defective 2444	Essential gene (embryo lethal) that is similar to component of splicosome. Regulates embryonic pattern formation through Pol II-Mediated transcription of WOX2 an PIN7 (DOI:10.1016/j.isci.2019.09.004). JANUS positively regulates PLT1 expression in the root meristem by recruiting RNA polymerase II (Pol II) to PLT1 and by interacting with PLT1. Nuclear accumulation of JANUS in root meristem depends …	RNA-binding (RRM/RBD/RNP motifs) family protein	EMB2444; JANUS
2.75722176627012e-45	0.652710584909902	0.219	0.105	1.05356200910948e-40	MN1	AT3G48870	HSP93-III		Encodes a nuclear encoded protein with similarity to Clpa regulatory subunit of CLP protease complex. The protein is localized to the chloroplast stroma. May function redundantly with TIC complex in chloroplast protein import.	Clp ATPase	ATCLPC; ATHSP93-III; ClpC2; HSP93-III
2.93936131348347e-45	0.541999056351648	0.224	0.106	1.12315935149517e-40	MN1	AT5G52470	FIB1	fibrillarin 1	Encodes a fibrillarin; a key nucleolar protein in eukaryotes which associates with box C/D small nucleolar RNAs (snoRNAs) directing 2'-O-ribose methylation of the rRNA. This gene also encodes a novel box C/D snoRNA; U60.1f in its fifth intron that accumulates in seedlings and that their targeted residue on the 25 S rRNA is methylated.	fibrillarin 1	ATFBR1; ATFIB1; FBR1; FIB1; SKIP7
3.28775097377296e-45	0.51601152681559	0.162	0.066	1.25628252458839e-40	MN1	AT4G37090	AT4G37090
3.31232956221415e-45	0.637459484452641	0.228	0.111	1.26567424901765e-40	MN1	AT4G27585	AT4G27585		Encodes a stomatin-like protein that is present in a mitochondrial membrane-bound 3 MDa protein complex and is involved in the assembly of mitochondrial respiratory supercomplexes. There is an observed increase in abundance of respiratory complex III2 in SLP1 single and double knockout mutants. The protein is not redundant with Arabidopsis SLP2 (At5g54100).	SPFH/Band 7/PHB domain-containing membrane-associated protein family	AtSLP1; SLP1
4.76390723022857e-45	0.54850904464959	0.16	0.066	1.82033659174264e-40	MN1	AT5G20200	AT5G20200			nucleoporin-related
6.23792564328093e-45	0.553106545658377	0.235	0.115	2.38357376755408e-40	MN1	AT5G38720	AT5G38720		RRP7 shares limited sequence similarity to human and yeast RRP7. In Arabidopsis RRP7 functions in 18S ribosomal RNA maturation.		RRP7
6.93795523765355e-45	0.825053208404619	0.338	0.211	2.6510620758598e-40	MN1	AT3G09840	CDC48	cell division cycle 48	Encodes a cell division cycle protein; a member of AAA-type ATPases gene family. Expressed throughout the plant in regions of cell division. Within the cell; sub-cellular localization varies depending on the stage of the cell cycle.Mutants in which the expression of CDC48A is altered show defects in cytokinesis; cell expansion and cell differentiation. The mRNA is cell-to-cell mobile.	cell division cycle 48	ATCDC48; AtCDC48A; CDC48; CDC48A
9.25359796499229e-45	0.557379087168825	0.252	0.128	3.5358923184032e-40	MN1	AT3G09480	AT3G09480			Histone superfamily protein	HTB7
1.19771729574862e-44	0.759145791106244	0.4	0.256	4.57659755878504e-40	MN1	AT2G38820	AT2G38820			Protein of unknown function (DUF506)
1.22038397988764e-44	0.675034105533921	0.214	0.104	4.66320922554865e-40	MN1	AT5G42300	UBL5	ubiquitin-like protein 5	Ubiquitin like protein that appears to play a role in pre-mRNA splicing.	ubiquitin-like protein 5	UBL5; UBL5b
1.23593591269626e-44	0.682896494306075	0.216	0.106	4.7226347160037e-40	MN1	AT4G24200	AT4G24200			Transcription elongation factor (TFIIS) family protein
1.37187083703908e-44	0.597721798250386	0.37	0.224	5.24205565541003e-40	MN1	AT2G47110	UBQ6	ubiquitin 6	polyubiquitin gene The mRNA is cell-to-cell mobile.	ubiquitin 6	RPS27aB; UBI6; UBQ6
1.90761300889662e-44	0.43140125988125	0.107	0.035	7.28918006829489e-40	MN1	AT1G21650	SECA2		Encodes a component of the thylakoid-localized Sec system involved in the translocation of cytoplasmic proteins into plastid. Loss-of-function mutations result in arrest at the globular stage and embryo lethality.	Preprotein translocase SecA family protein	ANU1; SECA2
2.16511002544102e-44	0.471278629519529	0.17	0.071	8.2731019182127e-40	MN1	AT3G57940	AT3G57940			Domain of unknown function (DUF1726) ;Putative ATPase (DUF699)
2.26495219287258e-44	0.456932658076741	0.127	0.046	8.65460882418543e-40	MN1	AT5G16270	SYN4	sister chromatid cohesion 1 protein 4	Encodes a SCC1/REC8 ortholog that may be involved in mitosis and may represent a mitotic cohesin. Plays a role in somatic DNA double strand break damage repair. The mRNA is cell-to-cell mobile.	sister chromatid cohesion 1 protein 4	ATRAD21.3; SYN4
2.94920320410137e-44	0.509304443135133	0.161	0.066	1.12692003631917e-39	MN1	AT1G53720	CYP59	cyclophilin 59	Encodes a cyclophilin; member of a family modular proteins consisting of a peptidyl-prolyl cis– trans isomerase (PPIase) domain; followed by an RNA recognition motif (RRM); and a C-terminal domain enriched in charged amino acids. Interacts with with SCL33/SR33 and with a majority of Arabidopsis SR proteins and the largest subunit of RNA polymerase II. Localizes to the nucleus; but it does not sig…	cyclophilin 59	ATCYP59; CYP59
3.00834795198286e-44	0.502003900391977	0.22	0.103	1.14951983593217e-39	MN1	AT4G26110	NAP1;1	nucleosome assembly protein1;1	Encodes a member of a small gene family of proteins with similarity to nucleosome assembly proteins.May function in nucleotide excision repair. Loss of function mutations have no obvious visible phenotypes but do seem to affect transcription of NER related genes. The mRNA is cell-to-cell mobile. Plants mutated in three ubiquitously expressed NAP1 genes (NAP1;1~NAP1;3) and organ-specifically expre…	nucleosome assembly protein1;1	ATNAP1;1; NAP1;1
3.57155761402896e-44	0.738584388572965	0.245	0.129	1.36472787989661e-39	MN1	AT3G62420	BZIP53	basic region/leucine zipper motif 53	Encodes a group-S bZIP transcription factor. Forms heterodimers with group-C bZIP transcription factors. The heterodimers bind to the ACTCAT cis-element of proline dehydrogenase gene.	basic region/leucine zipper motif 53	ATBZIP53; BZIP53
5.00880271380252e-44	0.68849042908254	0.206	0.099	1.91391360497108e-39	MN1	AT5G51120	PABN1	polyadenylate-binding protein 1	Encodes a homolog of the protein PABN1; a polyadenylation factor subunit.	polyadenylate-binding protein 1	ATPABN1; PABN1
5.04273260925667e-44	0.431145675248912	0.121	0.043	1.92687855732307e-39	MN1	AT1G44170	ALDH3H1	aldehyde dehydrogenase 3H1	Encodes an aldehyde dehydrogenase induced by ABA and dehydration that can oxidize saturated aliphatic aldehydes. It is also able to oxidize beta-unsaturated aldehydes; but not aromatic aldehydes. Activity of ALDH3H1 is NAD +-dependent.	aldehyde dehydrogenase 3H1	ALDH3H1; ALDH4
5.30952343844797e-44	0.587832056067303	0.17	0.074	2.02882200106535e-39	MN1	AT1G31340	RUB1	related to ubiquitin 1	Encodes a ubiquitin-related protein that is conjugated to target proteins by neddylation. It has been shown to be conjugated to the cullin AtCUL1. The RUB-conjugation pathway has been implicated in in auxin response.	related to ubiquitin 1	ATRUB1; NEDD8; RUB1
7.14109659713608e-44	0.484830396608254	0.164	0.068	2.72868442073167e-39	MN1	AT5G48240	AT5G48240
7.67335115458099e-44	0.651964429694785	0.199	0.095	2.93206420967694e-39	MN1	AT1G25682	AT1G25682			Family of unknown function (DUF572)	CWC16a
1.03982230089584e-43	0.755886216715268	0.458	0.313	3.97326499395309e-39	MN1	ATCG00040	MATK	maturase K	Encodes a maturase located in the trnK intron in the chloroplast genome.	maturase K	MATK
1.29720922657644e-43	0.563788751541533	0.534	0.373	4.95676617567125e-39	MN1	AT5G02880	UPL4	ubiquitin-protein ligase 4	encodes a ubiquitin-protein ligase containing a HECT domain. There are six other HECT-domain UPLs in Arabidopsis. The mRNA is cell-to-cell mobile.	ubiquitin-protein ligase 4	UPL4
1.31626008607533e-43	0.70782800758158	0.249	0.132	5.02956141490244e-39	MN1	AT5G38840	AT5G38840			SMAD/FHA domain-containing protein
1.49870282095551e-43	0.568003164401611	0.237	0.118	5.7266933491531e-39	MN1	AT2G34900	IMB1	IMBIBITION-INDUCIBLE 1	Encodes a member of the BET subgroup of bromodomain proteins; a novel class of putative transcription factors. Its expression is induced during seed imbibition and downregulated during germination. Seeds of a loss-of-function mutant allele; imb1; show impaired cotyledon greening during germination in abscisic acid (ABA) and express higher levels of ABI5 protein than the wild type. Moreover; imb1 …	Transcription factor GTE6	GTE01; GTE1; IMB1
1.53770082019952e-43	0.843542622625646	0.38	0.257	5.8757086040644e-39	MN1	AT5G20010	RAN-1	RAS-related nuclear protein-1	A member of RAN GTPase gene family. Encodes a small soluble GTP-binding protein. Likely to be involved in nuclear translocation of proteins. May also be involved in cell cycle progression. The mRNA is cell-to-cell mobile.	RAS-related nuclear protein-1	ATRAN1; RAN-1; RAN1
1.79180587342702e-43	0.450152535418581	0.11	0.037	6.846669422952e-39	MN1	AT1G23780	AT1G23780			F-box family protein
3.20482324945876e-43	0.406139706421937	0.12	0.043	1.22459501185069e-38	MN1	AT3G52090	NRPB11		Non-catalytic subunit common to nuclear DNA-dependent RNA polymerases II; IV and V; homologous to budding yeast RPB11 and the E. oli RNA polymerase alpha subunit.	DNA-directed RNA polymerase; RBP11-like	ATRPB13.6; NRPB11; NRPD11; NRPE11
4.76718436810777e-43	0.419774876412401	0.105	0.035	1.82158881889766e-38	MN1	AT1G04070	TOM22-I	translocase of outer membrane 22-I	Subunit of the TOM complex; a translocase in the outer mitochondrial membrane that selectively allows proteins with a mitochondrial targeting sequence to enter the mitochondrion.	translocase of outer membrane 22-I	ATTOM22-I; TOM22-I
5.50444285330737e-43	0.558340242314526	0.106	0.035	2.10330265867728e-38	MN1	novel-ChrC-noncoding-20	NA	NA	NA	NA	NA
5.61696032566569e-43	0.566776117780106	0.363	0.219	2.14629671004012e-38	MN1	AT5G02450	AT5G02450			Ribosomal protein L36e family protein
5.67889594185178e-43	0.681150536383385	0.172	0.075	2.16996292834099e-38	MN1	AT3G21000	AT3G21000			Gag-Pol-related retrotransposon family protein
6.11212607924684e-43	0.451610671995924	0.111	0.038	2.33550449614101e-38	MN1	AT1G08050	AT1G08050			Zinc finger (C3HC4-type RING finger) family protein
6.25596949822546e-43	0.641106971462291	0.197	0.091	2.39046850496693e-38	MN1	ATCG00660	RPL20	ribosomal protein L20	encodes a chloroplast ribosomal protein L20; a constituent of the large subunit of the ribosomal complex	ribosomal protein L20	RPL20
6.28536755112483e-43	0.450122190258891	0.157	0.064	2.40170179496031e-38	MN1	AT3G48710	AT3G48710			DEK domain-containing chromatin associated protein
6.30769613176304e-43	0.529951285557212	0.247	0.124	2.41023376890798e-38	MN1	AT1G64600	AT1G64600			methyltransferases;copper ion binding
6.80467553472074e-43	0.664890203982378	0.342	0.206	2.60013456857214e-38	MN1	AT5G65900	AT5G65900			DEA(D/H)-box RNA helicase family protein
7.75204534210057e-43	0.581612428949124	0.164	0.07	2.96213404567005e-38	MN1	AT3G58260	AT3G58260			TRAF-like family protein
7.7532805752591e-43	0.395904547282806	0.265	0.134	2.96260604061226e-38	MN1	AT4G23850	LACS4	long-chain acyl-CoA synthetase 4		AMP-dependent synthetase and ligase family protein	LACS4
8.77436514733951e-43	0.426360743690568	0.132	0.05	3.3527726664499e-38	MN1	AT2G18740	AT2G18740		Putative temperature-specific splice regulator of development. Only the first splice form (PCP-alpha) has this function as result of C-terminal addition.	Small nuclear ribonucleoprotein family protein	PCP; SME1
9.20024663767291e-43	0.567755567020391	0.259	0.134	3.5155062427212e-38	MN1	AT3G03110	XPO1B	exportin 1B	Encodes a member of the exportin family (XPO1B)which function as receptors for nuclear transport.Along with XPO1A involved in the development of male and female gametophytes.	exportin 1B	CRM1B; XPO1B
1.02157532586365e-42	0.685728099164233	0.232	0.119	3.9035414776576e-38	MN1	AT2G33730	AT2G33730		Homolog of the DEADbox pre-mRNA splicing factor Prp28 which regulates abundance of miRNA. It plays essential roles in miRNA biogenesis and interacts with the DCL1 complex and positively influences pri-miRNA processing. SMA1 binds the promoter region of genes encoding pri-miRNAs (MIRs) and is required for MIR transcription. It enhances the abundance of the DCL1 protein levels through promoting the…	P-loop containing nucleoside triphosphate hydrolases superfamily protein	SMA1
1.02599900094508e-42	0.549178228905539	0.184	0.083	3.92044478251126e-38	MN1	AT4G20400	JMJ14	JUMONJI 14	Encodes a histone H3K4 demethylase repressing floral transition.Coordinates and structure features have been deposited in the RCSB Protein Data Bank with the accession codes 5YKN (JMJ14CD) and 5YKO(JMJ14CD-NOG-H3K4em3 complex). Glu285 and Glu516 contribute to the recognition of H3R2. Asp312 contributes to the recognition of H3Q5. Phe171 and Val363 contribute to the recognition of H3A7. Ser290; Tr…	JUMONJI 14	JMJ14; PKDM7B
1.08844083477006e-42	0.461783797817303	0.104	0.034	4.15904127373987e-38	MN1	AT3G55730	MYB109	myb domain protein 109	putative transcription factor MYB109 (MYB109) mRNA;	myb domain protein 109	AtMYB109; MYB109
1.14629832661812e-42	0.574859693500776	0.357	0.213	4.38012053584051e-38	MN1	AT2G27710	AT2G27710			60S acidic ribosomal protein family
1.30877839031812e-42	0.815294052097777	0.435	0.325	5.00097310724455e-38	MN1	AT1G54270	EIF4A-2	eif4a-2	member of eIF4A - eukaryotic initiation factor 4A	eif4a-2	EIF4A-2
1.51025877046321e-42	0.614705189726205	0.317	0.183	5.77084978781695e-38	MN1	AT4G17330	G2484-1	G2484-1 protein	gene of unknown function expressed in seedlings; flower buds and stems	G2484-1 protein	ATG2484-1; G2484-1
1.62006116448281e-42	0.567050068608496	0.46	0.308	6.19041571560526e-38	MN1	AT5G15200	AT5G15200			Ribosomal protein S4
1.94286429887211e-42	0.471558679264982	0.139	0.055	7.4238787724202e-38	MN1	AT3G15355	UBC25	ubiquitin-conjugating enzyme 25		ubiquitin-conjugating enzyme 25	PFU1; UBC25
2.00989151400248e-42	0.606160166193964	0.191	0.088	7.67999646415487e-38	MN1	AT5G02530	AT5G02530			RNA-binding (RRM/RBD/RNP motifs) family protein	ALY2
2.12977177250745e-42	0.607992996721908	0.138	0.054	8.13807091992821e-38	MN1	AT2G07773	AT2G07773
2.66822201698305e-42	0.590260187051721	0.234	0.118	1.01955431490939e-37	MN1	AT3G15590	AT3G15590			Tetratricopeptide repeat (TPR)-like superfamily protein
2.75828812068741e-42	0.74641193876041	0.465	0.347	1.05396947379587e-37	MN1	AT5G47010	LBA1	LOW-LEVEL BETA-AMYLASE 1	Required for nonsense-mediated mRNA decay. Involved in RNA interference. lba1 mutants has reduced sugar-induced expression of Atb- amylase; is hypersensitive to glucose and abscisic acid and resistant to mannose; and shows early flowering; short day-sensitive growth; and seed germination phenotypes. The mRNA is cell-to-cell mobile.	RNA helicase; putative	ATUPF1; LBA1; UPF1
3.08710370312672e-42	0.381578270931652	0.106	0.035	1.17961319600175e-37	MN1	AT2G38590	AT2G38590			F-box and associated interaction domains-containing protein
3.08838841863387e-42	0.506234275764521	0.149	0.061	1.18010409864419e-37	MN1	AT5G02470	DPA		core cell cycle genes	Transcription factor DP	DPA
3.14563471311959e-42	0.666321018250787	0.42	0.278	1.20197848023012e-37	MN1	AT1G07920	AT1G07920			GTP binding Elongation factor Tu family protein	ELONGATION FACTOR-TU FAMILY
3.28879216607865e-42	0.40341569509247	0.12	0.043	1.25668037458031e-37	MN1	AT1G04050	SUVR1	homolog of SU(var)3-9 1	Encodes SUVR1; one of the four closely related Arabidopsis SUVR proteins that belong to the SU(VAR)3-9 subgroup of SET-domain proteins. Proteins containing the evolutionarily conserved SET domain are involved in regulation of eukaryotic gene expression and chromatin structure through their histone lysine methyltransferase (HMTase) activity. SUVR1; SUVR2 and SUVR4 proteins contain a novel domain a…	homolog of SU(var)3-9 1	SDG13; SUVR1
3.32871625429983e-42	0.583297045324233	0.167	0.073	1.27193576793051e-37	MN1	AT5G23540	AT5G23540			Mov34/MPN/PAD-1 family protein
3.55237741984168e-42	0.669980320280358	0.279	0.155	1.3573989358957e-37	MN1	AT2G46040	AT2G46040		Encodes a transcriptional activator that is involved in pollen development. ARID1 is expressed in nuclear bodies of microspore; vegetative and generative cells; and binds to and activates DUO during microgametogenesis.	ARID/BRIGHT DNA-binding domain;ELM2 domain protein	ARID1
3.63821818817156e-42	0.386393558883857	0.113	0.039	1.39019955188223e-37	MN1	AT4G22670	HIP1	HSP70-interacting protein 1	Encodes one of the 36 carboxylate clamp (CC)-tetratricopeptide repeat (TPR) proteins (Prasad 2010; Pubmed ID: 20856808) with potential to interact with Hsp90/Hsp70 as co-chaperones. The mRNA is cell-to-cell mobile.	HSP70-interacting protein 1	AtHip1; HIP1; TPR11
3.89151058951431e-42	0.492129219020504	0.264	0.137	1.48698511135931e-37	MN1	AT5G08610	PDE340	PIGMENT DEFECTIVE 340		P-loop containing nucleoside triphosphate hydrolases superfamily protein	PDE340
7.12296302216544e-42	0.675336951415138	0.312	0.183	2.72175540039964e-37	MN1	AT1G79940	ATERDJ2A		J domain protein localized in ER membrane. Mutants have defective pollen germination.	DnaJ / Sec63 Brl domains-containing protein	ATERDJ2A; Sec. 63-1
1.22114046909785e-41	0.501543827893085	0.194	0.089	4.6660998464698e-37	MN1	AT3G48430	REF6	relative of early flowering 6	Relative of Early Flowering 6 (REF6) encodes a Jumonji N/C and zinc finger domain-containing protein that acts as a positive regulator of flowering in an FLC-dependent pathway. REF6 mutants have hyperacetylation of histone H4 at the FLC locus. REF6 interacts with BES1 in a Y2H assay and in vitro. REF6 may play a role in brassinoteroid signaling by affecting histone methylation in the promoters of…	relative of early flowering 6	EIN6; JMJ12; REF6
1.24537835494232e-41	0.837947093365076	0.242	0.132	4.7587152320701e-37	MN1	AT1G08370	DCP1	decapping 1	Encodes DCP1 involved in mRNA decapping. DCP1 forms a mRNA decapping complex with DCP2 (At5g13570) and VCS (VARICOSE) (At3g13300). However; unlike DCP2; DCP1 itself does not have mRNA decapping activity in vitro. DCP1; DCP2 and VCS colocalize in cytoplasmic loci; which are putative Arabidopsis mRNA processing bodies. Null mutants of DCP1; DCP2; and VCS accumulate capped mRNAs with a reduced degra…	decapping 1	ATDCP1; DCP1
1.27454515898372e-41	0.551171409547459	0.142	0.057	4.87016450699268e-37	MN1	AT1G04860	UBP2	ubiquitin-specific protease 2	Encodes a ubiquitin-specific protease.	ubiquitin-specific protease 2	ATUBP2; UBP2
1.27644524226857e-41	0.526628831223359	0.139	0.055	4.87742491523242e-37	MN1	AT5G05470	EIF2 ALPHA	eukaryotic translation initiation factor 2 alpha subunit	Encodes an eIF2alpha homolog that can be phosphorylated by GCN2 in vitro.	eukaryotic translation initiation factor 2 alpha subunit	ATEIF2-A2; EIF2 ALPHA; EIF2-A2
1.42866073135739e-41	0.752550046921399	0.206	0.102	5.45905552058971e-37	MN1	AT5G62740	HIR1	HYPERSENSITIVE-INDUCED RESPONSE PROTEIN 1		SPFH/Band 7/PHB domain-containing membrane-associated protein family	ATHIR1; AtHIR4; HIR1; HIR4
1.50284171336503e-41	0.550358690392636	0.213	0.103	5.74250847093912e-37	MN1	AT3G03920	AT3G03920			H/ACA ribonucleoprotein complex; subunit Gar1/Naf1 protein
1.94407475465159e-41	0.421327179427711	0.137	0.054	7.4285040449992e-37	MN1	AT5G18750	AT5G18750			DNAJ heat shock N-terminal domain-containing protein
2.08743186149232e-41	0.494733853191415	0.145	0.059	7.97628588594831e-37	MN1	AT2G40630	AT2G40630			Uncharacterised conserved protein (UCP030365)
2.24448243483865e-41	0.579222337556632	0.467	0.321	8.57639183176197e-37	MN1	AT4G31700	RPS6	ribosomal protein S6	Encodes a putative ribosomal protein S6 (rps6a). RPS6A and RPS6B are fully redundant and essential during gametogenesis.	ribosomal protein S6	AtRPS6; RPS6; RPS6A
2.37048927824775e-41	0.815824783284488	0.325	0.197	9.05787658111248e-37	MN1	ATCG00670	PCLPP	plastid-encoded CLP P	Encodes the only ClpP (caseinolytic protease) encoded within the plastid genome. Contains a highly conserved catalytic triad of Ser-type proteases (Ser-His-Asp). Part of the 350 kDa chloroplast Clp complex. The name reflects nomenclature described in Adam et. al (2001).	plastid-encoded CLP P	CLPP1; PCLPP
2.48345092011054e-41	0.654568919436277	0.292	0.168	9.48951431083437e-37	MN1	AT5G13950	AT5G13950
2.95736023255264e-41	0.533966576657102	0.149	0.062	1.13003691846069e-36	MN1	AT3G08020	AT3G08020			PHD finger family protein
3.03085023237001e-41	0.549009202573919	0.421	0.272	1.1581181822909e-36	MN1	AT5G23900	AT5G23900			Ribosomal protein L13e family protein
3.38610737843216e-41	0.506473081285368	0.199	0.094	1.29386549037271e-36	MN1	AT1G03860	PHB2	prohibitin 2	prohibitin 2	prohibitin 2	ATPHB2; PHB2
3.50143132427102e-41	0.500827327347416	0.159	0.068	1.3379319233172e-36	MN1	AT1G43860	AT1G43860			sequence-specific DNA binding transcription factors
3.76518234887204e-41	0.548180235414399	0.102	0.034	1.43871382732749e-36	MN1	AT2G39940	COI1	CORONATINE INSENSITIVE 1	Encodes a protein containing Leu-rich repeats and a degenerate F-box motif. Associates with AtCUL1; AtRbx1; and the Skp1-like proteins ASK1 and ASK2 to assemble SCF COI1 ubiquitin-ligase complexes in planta. A single amino acid substitution in the F-box motif of COI1 abolishes the formation of the SCF(COI1) complexes and results in loss of the JA response. Required for wound- and jasmonates-induc…	RNI-like superfamily protein	COI1
4.00395278426164e-41	0.931637612033713	0.328	0.209	1.52995039839421e-36	MN1	AT5G54940	AT5G54940			Translation initiation factor SUI1 family protein
5.23705741303815e-41	0.496516525014821	0.139	0.056	2.00113200809601e-36	MN1	AT1G27970	NTF2B	nuclear transport factor 2B	Encodes an ortholog of yeast NTF2; a nuclear envelop transport protein that functions as the nuclear import receptor for RanGDP; an essential player in nucleocytoplasmic transport. The mRNA is cell-to-cell mobile.	nuclear transport factor 2B	NTF2B
5.78134376040001e-41	0.34745205094078	0.102	0.034	2.20910926428645e-36	MN1	AT4G32050	AT4G32050			neurochondrin family protein
7.31770592101245e-41	0.618436658769154	0.197	0.094	2.79616860947807e-36	MN1	AT2G32360	AT2G32360			Ubiquitin-like superfamily protein
8.30162546499387e-41	0.51937510052536	0.175	0.078	3.17213410642881e-36	MN1	AT5G53620	AT5G53620
9.82051645272112e-41	0.539314409126702	0.159	0.068	3.75251754174927e-36	MN1	AT1G35470	RanBPM	Ran-binding protein in the microtubule-organizing centre	Encodes a homologue of human RanBPM that belongs to the uncharacterized family of plant SPRY; LisH; CTLH and CRA domain-containing proteins.	SPla/RYanodine receptor (SPRY) domain-containing protein	RanBPM
1.02411613772948e-40	0.54764990778545	0.175	0.078	3.91325017387813e-36	MN1	AT2G43970	LARP6b	La related protein 6b		RNA-binding protein	AtLARP6b; LARP6b
1.19757996530993e-40	0.493292810565037	0.159	0.068	4.57607280544579e-36	MN1	AT2G27470	NF-YB11	nuclear factor Y; subunit B11		nuclear factor Y; subunit B11	NF-YB11
1.5896373315477e-40	0.704595448155177	0.249	0.139	6.07416320757692e-36	MN1	AT5G40930	TOM20-4	translocase of outer membrane 20-4	Form of TOM20; which is a component of the TOM complex involved in transport of nuclear-encoded mitochondrial proteins	translocase of outer membrane 20-4	TOM20-4
1.83491531763607e-40	0.556706507089742	0.282	0.155	7.0113949202192e-36	MN1	AT5G42540	XRN2	exoribonuclease 2	Encodes a protein with similarity to yeast 5'-3'exonucleases and can functionally complement the yeast mutations. In Arabidopsis XRN2 acts as a suppressor of posttranscriptional gene silencing.	exoribonuclease 2	AtXRN2; XRN2
1.94490245762408e-40	0.531305309070008	0.32	0.185	7.43166678082738e-36	MN1	AT1G09590	AT1G09590			Translation protein SH3-like family protein
2.06628802994115e-40	0.391119235306407	0.108	0.038	7.89549319120812e-36	MN1	AT4G04180	AT4G04180			P-loop containing nucleoside triphosphate hydrolases superfamily protein
3.21016885163883e-40	0.411620403780977	0.137	0.054	1.22663761989971e-35	MN1	AT4G34910	AT4G34910			P-loop containing nucleoside triphosphate hydrolases superfamily protein
3.29958221481647e-40	0.385564773080347	0.113	0.04	1.26080336010352e-35	MN1	AT1G65150	AT1G65150			TRAF-like family protein
3.63633801444409e-40	0.59268828697752	0.116	0.042	1.38948111869923e-35	MN1	AT2G42510	AT2G42510
4.29947138952574e-40	0.605023344915164	0.355	0.219	1.64287101265168e-35	MN1	AT3G62870	AT3G62870			Ribosomal protein L7Ae/L30e/S12e/Gadd45 family protein
5.20215442016761e-40	0.629550856208988	0.177	0.082	1.98779522549025e-35	MN1	AT5G14540	AT5G14540			Protein of unknown function (DUF1421)	FLOE2
5.27667662030583e-40	0.690062546053245	0.252	0.137	2.01627090338506e-35	MN1	AT2G40430	AT2G40430		Encodes a homolog of yeast NOP53 that is an important regulator of cell division during organ growth.		SMO4
5.78289180208361e-40	0.518346053101521	0.159	0.068	2.20970078649417e-35	MN1	AT1G03830	AT1G03830			guanylate-binding family protein	GBPL1
6.10333077716301e-40	0.490737333773151	0.159	0.068	2.33214372326176e-35	MN1	AT2G02820	MYB88	myb domain protein 88	Encodes a putative transcription factor (MYB88); involved in stomata development; double loss of MYB88 and FLP (MYB124) activity results in a failure of guard mother cells (GMCs) to adopt the guard cell fate; thus they continue to divide resulting in abnormal stomata consisting of clusters of numerous guard cell-like cells. This phenotype is enhanced in double mutants over the single mutant flp p…	myb domain protein 88	AtMYB88; MYB88
6.12700975706216e-40	0.689209738404973	0.35	0.216	2.34119169827102e-35	MN1	AT2G25970	AT2G25970			KH domain-containing protein
6.56252363875344e-40	0.511251167691595	0.211	0.103	2.50760590760408e-35	MN1	AT1G17690	NOF1	nucleolar factor 1			NOF1
7.91738308837926e-40	0.747479962839007	0.535	0.455	3.0253112519006e-35	MN1	AT5G16780	DOT2	DEFECTIVELY ORGANIZED TRIBUTARIES 2	Encodes a protein belonging to SART-1 family. The gene is expressed in the basal region of the developing embryo during heart stage. Phenotypic analyses of dot2 mutants suggest that this protein plays a role in root; shoot; and flower development. dot2 mutants are dwarved plants that display an aberrant spurred leaf venation pattern and fail to flower. In the roots DOT2 appears to be require for …	SART-1 family	DOT2; MDF
8.31925644312457e-40	0.710687723758139	0.299	0.183	3.17887107948233e-35	MN1	AT4G35940	AT4G35940
8.36756700362285e-40	0.572632910824035	0.139	0.057	3.19733102775433e-35	MN1	AT1G49700	AT1G49700			Plant protein 1589 of unknown function
8.49614838392205e-40	0.524089837595723	0.154	0.066	3.24646325898046e-35	MN1	AT1G29150	ATS9	non-ATPase subunit 9	specifically interacts with FUS6/COP11 via the C-terminal domain of FUS6/COP11 and associates with an ATPase subunit of the 19S proteasome regulatory complex; AtS6A. The mRNA is cell-to-cell mobile.	non-ATPase subunit 9	ATS9; RPN6
9.64038159439895e-40	0.466625130436677	0.133	0.052	3.68368621103578e-35	MN1	AT2G37220	AT2G37220		Encodes a chloroplast RNA binding protein. A substrate of the type III effector HopU1 (mono-ADP-ribosyltransferase). Protein is tyrosine-phosphorylated and its phosphorylation state is modulated in response to ABA in Arabidopsis thaliana seeds.	RNA-binding (RRM/RBD/RNP motifs) family protein
1.03022010527117e-39	0.689551612314725	0.194	0.095	3.93657404425165e-35	MN1	AT1G27650	ATU2AF35A		U2 auxiliary factor small subunit. The atU2AF35a protein and its homolog; atU2AF35b; contain most of the conserved domains of hsU2AF35; including the psiRRM; one RS domain; two zinc fingers; and the two regions for interacting with U2AF large subunit. Both proteins lack the stretch of glycines present in human U2AF35. The sequences are overall 83% identical; and each Arabidopsis homolog shows app…	U2 snRNP auxiliary factor small subunit; putative	ATU2AF35A
1.10192898098945e-39	0.519518155734755	0.115	0.042	4.21058082925879e-35	MN1	AT1G80830	NRAMP1	natural resistance-associated macrophage protein 1	Thought to be involved in iron homeostasis. Induced in leaves in response to iron deficiency. Transgenic plants accumulate toxic levels of iron. Gene complements yeast iron uptake mutants.	natural resistance-associated macrophage protein 1	ATNRAMP1; NRAMP1; PMIT1
1.52016210613609e-39	0.690149039460202	0.325	0.198	5.8086914237566e-35	MN1	AT4G10480	AT4G10480			Nascent polypeptide-associated complex (NAC); alpha subunit family protein
1.60484607997193e-39	0.77316582809693	0.455	0.348	6.13227735618073e-35	MN1	AT4G35890	LARP1c	La related protein 1c	Encodes a cytoplasmic LAM domain containing protein that is involved in leaf senescence. The mRNA is cell-to-cell mobile.	winged-helix DNA-binding transcription factor family protein	AtLARP1c; LARP1c
1.73327527357305e-39	0.543128675582408	0.333	0.199	6.62301814784998e-35	MN1	AT2G19730	AT2G19730			Ribosomal L28e protein family
2.24841619097319e-39	0.657326446729436	0.221	0.116	8.59142310732766e-35	MN1	AT4G19190	AT4G19190			zinc knuckle (CCHC-type) family protein
2.2510619968015e-39	0.403936843364579	0.124	0.047	8.60153299597821e-35	MN1	AT3TE30935	NA	NA	NA	NA	NA
2.29152912795046e-39	0.545507861820536	0.307	0.176	8.75616195081151e-35	MN1	AT4G07410	PCN	POPCORN	Encodes a WD-40 protein expressed both during embryo development and postembryonically in the SAM and RAM that functions in the auxin pathway; integrating auxin signaling in the organization and maintenance of the SAM and RAM.	Transducin family protein / WD-40 repeat family protein	PCN
2.43255270570444e-39	0.478596098494714	0.163	0.072	9.29502714376724e-35	MN1	AT5G03415	DPB		Encodes a homolog of the animal DP protein. DP; in animals; forms a heterodimer with E2F and plays a central role in G1/S transition in the cell division cycle. DPB has been shown to interact with non phosphorylated E2Fc; when E2Fc is phosphorylated; the formation of the E2Fc/DPB heterodimer is lost.	Transcription factor DP	ATDPB; DPB
2.45468969758329e-39	0.400721568405645	0.112	0.04	9.3796148034355e-35	MN1	AT4G20440	smB	small nuclear ribonucleoprotein associated protein B		small nuclear ribonucleoprotein associated protein B	smB
4.00436115651522e-39	0.423384225730523	0.127	0.049	1.53010644151603e-34	MN1	AT3G56510	AT3G56510			RNA-binding (RRM/RBD/RNP motifs) family protein
4.53651080590282e-39	0.491849245653325	0.173	0.078	1.73344614404353e-34	MN1	AT1G13730	AT1G13730			Nuclear transport factor 2 (NTF2) family protein with RNA binding (RRM-RBD-RNP motifs) domain
4.83278465629669e-39	0.418436373431422	0.116	0.043	1.84665534501753e-34	MN1	AT2G47970	AT2G47970			Nuclear pore localisation protein NPL4
7.0304921748022e-39	0.545955187852241	0.217	0.108	2.68642136491367e-34	MN1	AT5G67510	AT5G67510			Translation protein SH3-like family protein
8.21847022774774e-39	0.561528435400354	0.186	0.088	3.14035965872469e-34	MN1	AT2G20530	PHB6	prohibitin 6		prohibitin 6	ATPHB6; PHB6
8.62250441986125e-39	0.70001168186587	0.253	0.138	3.29474516387318e-34	MN1	AT5G25620	YUC6	YUCCA6	Encodes a member of a family of flavin monooxygenases with an important role in auxin biosynthesis. YUC6 possesses an additional thiol-reductase activity that confers drought resistance independently of auxin biosynthesis.	Flavin-binding monooxygenase family protein	AtYUC6; YUC6
8.77995520896108e-39	0.42504153011629	0.114	0.042	3.35490868489612e-34	MN1	AT1G64255	AT1G64255			MuDR family transposase
1.26877125020647e-38	0.466703511587328	0.205	0.099	4.84810182416394e-34	MN1	AT1G76720	AT1G76720			eukaryotic translation initiation factor 2 (eIF-2) family protein
1.35375904443763e-38	0.516806817046282	0.206	0.1	5.17284868470062e-34	MN1	AT5G15700	AT5G15700		Nucleus encoded plastid RNA polymerase. Localized in mitochondria and chloroplast.	DNA/RNA polymerases superfamily protein
1.46904922257667e-38	0.491889449074819	0.153	0.066	5.61338398438773e-34	MN1	AT1G48760	delta-ADR	delta-adaptin	Encodes the putative delta subunit of the AP(adaptor protein)-3 complex and plays a role in vacuolar function.	delta-adaptin	AP-3delta; delta-ADR; PAT4
1.47874751704215e-38	0.68241245752486	0.381	0.253	5.65044213736975e-34	MN1	AT3G04840	AT3G04840			Ribosomal protein S3Ae
1.60594884449948e-38	0.474923748903814	0.155	0.066	6.13649112971697e-34	MN1	AT1G06950	TIC110	translocon at the inner envelope membrane of chloroplasts 110	Encodes a protein thought to be a part of the translocon at the chloroplast inner envelope. Involved in protein import into the chloroplast and chloroplast biogenesis. C-terminal half of Tic110 functions as scaffolds for protein-protein interactions.	translocon at the inner envelope membrane of chloroplasts 110	ATTIC110; TIC110
1.81301717197997e-38	0.419400812696615	0.129	0.05	6.92771991585267e-34	MN1	AT3G10530	AT3G10530			Transducin/WD40 repeat-like superfamily protein
1.93717356603258e-38	0.552339231022671	0.209	0.104	7.40213391316708e-34	MN1	AT2G47980	SCC3	sister-chromatid cohesion protein 3	Essential to the monopolar orientation of the kinetochores during meiosis.	sister-chromatid cohesion protein 3	ATSCC3; SCC3
2.82313006804082e-38	0.542164837732112	0.161	0.071	1.07874623029908e-33	MN1	AT5G63750	ARI13	ARIADNE 13		RING/U-box superfamily protein	ARI13; ATARI13
3.19659850600104e-38	0.401905080925323	0.124	0.048	1.22145225512806e-33	MN1	AT2G44510	AT2G44510			CDK inhibitor P21 binding protein
3.33704545318221e-38	0.609700517682351	0.282	0.162	1.27511843811546e-33	MN1	AT3G16780	AT3G16780			Ribosomal protein L19e family protein	RPL19B
4.58385439867613e-38	0.615510091333726	0.21	0.106	1.75153660427814e-33	MN1	AT5G62570	AT5G62570			Calmodulin binding protein-like	CBP60a
4.73482476467932e-38	0.419721368013768	0.149	0.062	1.80922389083161e-33	MN1	AT2G20490	NOP10			nucleolar RNA-binding Nop10p family protein	EDA27; NOP10
5.47647085154383e-38	0.845916472162132	0.357	0.232	2.09261427708341e-33	MN1	ATCG00170	RPOC2		RNA polymerase beta' subunit-2	DNA-directed RNA polymerase family protein	RPOC2
5.77329315055026e-38	0.612238462170374	0.252	0.138	2.20603304575676e-33	MN1	AT3G25230	ROF1	rotamase FKBP 1	Encodes a a high molecular weight member of the FK506 binding protein (FKBP) family. It has three FKBP12-like domains; tetratricopeptide repeats; and a putative calmodulin binding domain. Modulates thermotolerance by interacting with HSP90.1 and affecting the accumulation of HsfA2-regulated sHSPs. Belongs to one of the 36 carboxylate clamp (CC)-tetratricopeptide repeat (TPR) proteins (Prasad 2010…	rotamase FKBP 1	ATFKBP62; FKBP62; ROF1
7.15985457842301e-38	0.59223178498744	0.236	0.126	2.73585203296122e-33	MN1	AT1G66070	AT1G66070			Translation initiation factor eIF3 subunit
9.00426737053199e-38	0.620291968615305	0.299	0.175	3.44062060495398e-33	MN1	AT3G53870	AT3G53870			Ribosomal protein S3 family protein
9.44795484261122e-38	0.469825633304667	0.45	0.296	3.61015802491017e-33	MN1	AT4G16720	AT4G16720			Ribosomal protein L23/L15e family protein
1.23588903199511e-37	0.684775224109754	0.214	0.112	4.7224555801565e-33	MN1	AT2G24050	eIFiso4G2	eukaryotic translation Initiation Factor isoform 4G2	Encodes a putative eukaryotic translation initiation factor.	MIF4G domain-containing protein / MA3 domain-containing protein	eIFiso4G2
1.44867372250522e-37	0.630502027568355	0.344	0.215	5.53552716106468e-33	MN1	AT2G16600	ROC3	rotamase CYP 3	Encodes cytosolic cyclophilin ROC3. The mRNA is cell-to-cell mobile.	rotamase CYP 3	AtCYP19-1; CYP19; ROC3
1.66990344730737e-37	0.745116251389787	0.269	0.155	6.38086806250618e-33	MN1	AT4G21980	APG8A	AUTOPHAGY 8A	Encodes APG8; a component of autophagy conjugation pathway. Delivered to the lumens of vacuole under nitrogen-starvation condition. Highest expression in flowers. mRNA abundance increased during dark-induced carbon starvation. Predominantly cytoplasmic with or without N starvation. Upon concanamycin A the protein accumulates in the central vacuole as punctuate structures that resemble autophagic …	Ubiquitin-like superfamily protein	APG8A; ATG8A
2.54864924189188e-37	0.673427744744932	0.31	0.193	9.73864361819306e-33	MN1	AT2G20280	AT2G20280			Zinc finger C-x8-C-x5-C-x3-H type family protein
2.73139804721378e-37	0.520123642995911	0.18	0.086	1.04369450782086e-32	MN1	AT5G40200	DEG9	degradation of periplasmic proteins 9	Encodes a putative DegP protease. The mRNA is cell-to-cell mobile.	DegP protease 9	DEG9; DegP9
3.55308396260476e-37	0.509706780857896	0.494	0.346	1.3576689129509e-32	MN1	AT4G27090	AT4G27090		Cytoplasmic ribosomal protein.Essential gene as homozygotes are lethal and heterozygotes have various defects in gametophyte development and function.	Ribosomal protein L14	RPL14B
3.67656487003675e-37	0.641677878225359	0.232	0.125	1.40485220248974e-32	MN1	AT3G47910	AT3G47910			Ubiquitin carboxyl-terminal hydrolase-related protein
3.85906785697067e-37	0.744644735020653	0.367	0.253	1.47458841882706e-32	MN1	AT5G13010	EMB3011	embryo defective 3011	Encodes a nuclear localized DEAH-box containing protein that is involved in miRNA biogenesis. Loss of function mutants are embryo lethal. Gene silencing experiments demonstrated its role in the localization of DCL-1 and HYL1 to the nuclear D-body. In silenced lines; miRNA production is suppressed and plants have developmental abnormalities and are hypersensitive to fungal pathogens.	RNA helicase family protein	CUV; EMB3011; FEY; PINP1; PRP16
4.68143273295643e-37	0.58280733979843	0.251	0.139	1.78882226158998e-32	MN1	AT5G08190	NF-YB12	nuclear factor Y; subunit B12		nuclear factor Y; subunit B12	NF-YB12
7.03372973655349e-37	0.445179879188361	0.113	0.042	2.68765846963445e-32	MN1	AT5G49010	SLD5	SYNTHETIC LETHALITY WITH DPB11-1 5	Similar to the SLD5 component of GINS complex; which in other organism was shown to be involved in the initiation of DNA replication.	DNA replication protein-related	EMB2812; SLD5
7.1289295373945e-37	0.446217686509501	0.111	0.041	2.72403526553381e-32	MN1	AT4G17990	AT4G17990
7.37871630473731e-37	0.583889797043293	0.496	0.357	2.81948128720317e-32	MN1	AT2G01250	AT2G01250		Cytosolic ribosomal 60S subunit protein.	Ribosomal protein L30/L7 family protein	RPL7B
8.58639118790275e-37	0.569450342198315	0.393	0.259	3.28094593680952e-32	MN1	AT5G26610	AT5G26610			D111/G-patch domain-containing protein
1.00330708566276e-36	0.617470949846703	0.272	0.156	3.83373670502597e-32	MN1	AT5G23575	AT5G23575			Transmembrane CLPTM1 family protein
1.20303161371365e-36	0.361124021854078	0.112	0.042	4.59690409916124e-32	MN1	AT2G40920	AT2G40920			F-box and associated interaction domains-containing protein
1.20674774119667e-36	0.674499141172185	0.443	0.332	4.61110379388658e-32	MN1	AT5G64030	AT5G64030			S-adenosyl-L-methionine-dependent methyltransferases superfamily protein
1.2240527969014e-36	0.653508943982299	0.479	0.354	4.67722814223994e-32	MN1	AT2G29940	ABCG31	ATP-binding cassette G31		pleiotropic drug resistance 3	ABCG31; ATPDR3; PDR3
1.42402557659098e-36	0.454027023029162	0.14	0.059	5.44134413071179e-32	MN1	AT3G50690	AT3G50690			Leucine-rich repeat (LRR) family protein
1.51911798322774e-36	0.5862354674605	0.202	0.102	5.80470172571152e-32	MN1	AT3G08690	UBC11	ubiquitin-conjugating enzyme 11		ubiquitin-conjugating enzyme 11	ATUBC11; UBC11
1.56484207174733e-36	0.816094906879873	0.294	0.186	5.9794180403537e-32	MN1	AT5G47880	ERF1-1	eukaryotic release factor 1-1	Encodes a eukaryotic release factor 1 homolog. Cosuppression of the gene's expression results affects cell elongation of the inflorescence stem; specifically the internodes; and radial cell division. Expression of the protein is primarily observed in the vascular system and in actively growing and elongating zones.	eukaryotic release factor 1-1	AteRF1-1; ERF1-1
1.66136070839041e-36	0.328538168456054	0.103	0.037	6.34822540283059e-32	MN1	AT3G18210	AT3G18210		Belongs to the 2-oxoglutarate (2OG) and Fe(II)-dependent oxygenase superfamily proteins and contains an oxoglutarate/iron-dependent oxygenase domain (InterPro:IPR005123) of the prolyl 4-hydroxylase; alpha subunit subtype (P4Hc; InterPro:IPR006620); participates in epigenetic repression of flowering genes; works redundantly with ICU11 to repress several members of the MADS-box transcription factor…	2-oxoglutarate (2OG) and Fe(II)-dependent oxygenase superfamily protein	CP2
2.16370117065046e-36	0.345994706192752	0.102	0.036	8.26771854317249e-32	MN1	AT2G28130	AT2G28130		NSE5 subunit of the SMC5/6 complex.		ASAP1
2.26710032652483e-36	0.474668354875869	0.107	0.039	8.66281705768403e-32	MN1	AT1G63530	AT1G63530
2.33103747241687e-36	0.629708642701358	0.178	0.086	8.90712728585212e-32	MN1	AT4G17870	PYR1	PYRABACTIN RESISTANCE 1	Encodes a member of the PYR (pyrabactin resistance )/PYL(PYR1-like)/RCAR (regulatory components of ABA receptor) family proteins with 14 members. PYR/PYL/RCAR family proteins function as abscisic acid sensors. Mediate ABA-dependent regulation of protein phosphatase 2Cs ABI1 and ABI2.	Polyketide cyclase/dehydrase and lipid transport superfamily protein	PYR1; RCAR11
2.72737747598777e-36	0.468171717130014	0.232	0.12	1.04215820734969e-31	MN1	AT4G14310	AT4G14310			Transducin/WD40 repeat-like superfamily protein
3.10315601013035e-36	0.485143859309006	0.137	0.057	1.18574694303091e-31	MN1	AT3G56570	AT3G56570			SET domain-containing protein
4.41579155035676e-36	0.660004405583004	0.291	0.178	1.68731810930682e-31	MN1	AT3G07160	GSL10	glucan synthase-like 10	Encodes GSL10; a member of the Glucan Synthase-Like (GSL) family believed to be involved in the synthesis of the cell wall component callose. GSL10 is required for male gametophyte development and plant growth. Has a role in entry of microspores into mitosis. GSL10 mutation leads to perturbation of microspore division symmetry; irregular callose deposition and failure of generative cell engulfmen…	glucan synthase-like 10	ATGSL10; CALS9; gsl10; GSL10
4.57204850799013e-36	0.596814348951975	0.133	0.057	1.74702545538811e-31	MN1	AT4G19570	AT4G19570			Chaperone DnaJ-domain superfamily protein
4.91480259478179e-36	0.607457015759943	0.118	0.047	1.87799521949207e-31	MN1	AT1G51630	MSR2	Mannan Synthesis Related 2		O-fucosyltransferase family protein	AtMSR2; MSR2
5.35264649352696e-36	0.544639956540619	0.164	0.076	2.04529975164159e-31	MN1	AT1G59650	CW14		Encodes CW14.	Protein of unknown function (DUF1336)	CW14
5.46274406129535e-36	0.545041176998904	0.186	0.091	2.08736913326157e-31	MN1	AT1G61730	AT1G61730			DNA-binding storekeeper protein-related transcriptional regulator
5.59538430266531e-36	0.567511320958484	0.196	0.1	2.13805229589144e-31	MN1	AT5G59710	VIP2	VIRE2 interacting protein 2	Encodes a nuclear-localized NOT (negative on TATA-less) domain-containing protein that interacts with the Agrobacterium VirE2 protein and is required for Agrobacterium-mediated plant transformation. It likely facilitates T-DNA integration into plant chromosomes and may play a role as a transcriptional regulator. The mRNA is cell-to-cell mobile.	VIRE2 interacting protein 2	AtVIP2; NOT2b; VIP2
5.87223306851839e-36	0.335780860864616	0.39	0.238	2.24383897781156e-31	MN1	AT1G15940	AT1G15940		One of 5 PO76/PDS5 cohesion cofactor orthologs of Arabidopsis.	Tudor/PWWP/MBT superfamily protein	AtPDS5E; PDS5E
6.2738751689729e-36	0.577973839356667	0.236	0.126	2.39731044081624e-31	MN1	AT3G56070	ROC2	rotamase cyclophilin 2	rotamase cyclophilin 2 (ROC2) exhibiting peptidyl-prolyl cis-trans isomerase activity involved in signal transduction.	rotamase cyclophilin 2	ROC2
6.28574776105985e-36	0.670697213640617	0.326	0.201	2.40184707697858e-31	MN1	ATCG00340	PSAB		Encodes the D1 subunit of photosystem I reaction center.	Photosystem I; PsaA/PsaB protein	PSAB
6.9439030789668e-36	0.415525469848274	0.102	0.037	2.653334805504e-31	MN1	AT1G70060	SNL4	SIN3-like 4	Encodes a homolog of the transcriptional repressor SIN3 (AT1G24190). The mRNA is cell-to-cell mobile.	SIN3-like 4	SNL4
7.57015094715631e-36	0.584417381329014	0.27	0.154	2.8926303784179e-31	MN1	AT3G53430	AT3G53430			Ribosomal protein L11 family protein
8.12875785500463e-36	0.457351483218316	0.109	0.041	3.10607966397582e-31	MN1	AT3G52280	GTE6	general transcription factor group E6	Bromodomain containing nuclear-localized protein involved in leaf development. GTE6 binds to the promoter and intron of AS1 and regulates its expression via histone acetylation.	general transcription factor group E6	GTE6
1.41645015944597e-35	0.462908409181777	0.155	0.069	5.41239770425901e-31	MN1	AT5G60990	AT5G60990			DEA(D/H)-box RNA helicase family protein	RH10
1.45360178894023e-35	0.422104949831841	0.198	0.096	5.55435779571953e-31	MN1	AT1G02690	IMPA-6	importin alpha isoform 6	Putative importin alpha isoform. When overexpressed can rescue the impa-4 decreased transformation susceptibility phenotype.	importin alpha isoform 6	IMPA-6
1.94508451070133e-35	0.340787636428514	0.131	0.053	7.43236242384086e-31	MN1	AT1G30690	AT1G30690			Sec14p-like phosphatidylinositol transfer family protein	PATL4
1.99257681902467e-35	0.51819203135299	0.202	0.102	7.61383528317516e-31	MN1	AT5G19485	AT5G19485			transferases;nucleotidyltransferases
2.34530179064529e-35	0.509866586224593	0.203	0.104	8.96163267223473e-31	MN1	AT5G20570	RBX1	RING-box 1	Encodes a ring-box 1 like protein and component of the SCF ubiquitinization complex mediating auxin responses. Forms a E3 ubiquitin ligase complex with CUL3A and At1g21780.1 a BTB domain protein.	RING-box 1	ATRBX1; HRT1; RBX1; ROC1
2.35211468194233e-35	0.580065968613224	0.252	0.141	8.98766541116985e-31	MN1	AT5G58450	AT5G58450			Tetratricopeptide repeat (TPR)-like superfamily protein	NAA25; TCU2
2.49979493891789e-35	0.3730540986649	0.116	0.045	9.55196644109916e-31	MN1	AT4G11200	AT4G11200			transposable element gene
3.4346705201072e-35	0.641175096313399	0.226	0.121	1.31242195243816e-30	MN1	AT5G06460	UBA 2	ubiquitin activating enzyme 2	Encodes a ubiquitin-activating enzyme (E1); involved in the first step in conjugating multiple ubiquitins to proteins targeted for degradation. Gene is expressed in most tissues examined. The mRNA is cell-to-cell mobile.	ubiquitin activating enzyme 2	ATUBA2; UBA 2
3.47625321447341e-35	0.429354221466951	0.137	0.058	1.32831111578243e-30	MN1	AT3G57000	AT3G57000			nucleolar essential protein-related
4.26654718914024e-35	0.493349782602509	0.36	0.226	1.63029034644238e-30	MN1	AT2G20450	AT2G20450			Ribosomal protein L14
4.94399394419847e-35	0.682093172752219	0.242	0.138	1.88914952601768e-30	MN1	AT1G77230	AT1G77230			Tetratricopeptide repeat (TPR)-like superfamily protein
5.04627727793678e-35	0.677068137581913	0.15	0.067	1.92823301067242e-30	MN1	AT5TE36920	NA	NA	NA	NA	NA
5.929879388427e-35	0.479493977710951	0.148	0.065	2.26586621311184e-30	MN1	AT2G06990	HEN2	hua enhancer 2	Encodes a putative DExH-box RNA helicase that acts redundantly with HEN1; HUA1; and HUA2 in the specification of floral organ identity in the third whorl.	RNA helicase; ATP-dependent; SK12/DOB1 protein	HEN2; SMN2; SOP3
6.17407642841952e-35	0.561575912930275	0.198	0.101	2.35917634406338e-30	MN1	AT3G13290	VCR	varicose-related		varicose-related	VCR
7.36172094233336e-35	0.396570743921576	0.156	0.07	2.812987189275e-30	MN1	AT1G51720	AT1G51720			Amino acid dehydrogenase family protein
7.48367382608484e-35	0.448019968685248	0.163	0.075	2.85958660568528e-30	MN1	AT1G23280	AT1G23280			MAK16 protein-related
8.8645177257316e-35	0.839790734625298	0.227	0.131	3.3872208681793e-30	MN1	AT2G38410	AT2G38410			ENTH/VHS/GAT family protein
1.04228153959175e-34	0.406211969069386	0.114	0.045	3.98266199093403e-30	MN1	AT5G39840	AT5G39840			ATP-dependent RNA helicase; mitochondrial; putative
1.12782958504875e-34	0.789575787007389	0.585	0.541	4.30954962742977e-30	MN1	AT4G32850	nPAP	nuclear poly(a) polymerase	Encodes a nuclear poly(A) polymerase. Located in the nucleus. The mRNA is cell-to-cell mobile.	nuclear poly(a) polymerase	nPAP; PAP(IV); PAPS4
1.13284315988862e-34	0.488164013886742	0.135	0.057	4.3287069982504e-30	MN1	AT1G31660	AT1G31660		Encodes a protein that is a ribosome biogenesis co-factor. Mutants display aberrant RNA processing and male and female gametophyte development.		atENP1; ENP1
1.45235011499736e-34	0.414767906479623	0.111	0.043	5.54957502441642e-30	MN1	AT3G61370	AT3G61370			Protein of unknown function (DUF3245)
1.46167526912648e-34	0.423077518604404	0.157	0.07	5.5852073708592e-30	MN1	AT5G42080	DL1	dynamin-like protein	Encodes a dynamin-like protein related to phragmoplastin. Mutations in this gene; in combination with mutation in ADL1E; result in defects in embryogenesis; cell plate formation and trichome branching. Also controls vascular patterning in combination with VAN3 and GNOM. DRP2B and DRP1A participate together in clathrin-coated vesicle formation during endocytosis.	dynamin-like protein	ADL1; ADL1A; AG68; DL1; DRP1A; RSW9
1.47201821498863e-34	0.774952849870428	0.354	0.249	5.62472880129304e-30	MN1	AT5G41360	XPB2	homolog of Xeroderma pigmentosum complementation group B 2	Encodes XPB2; a DNA repair protein and transcription factor. Arabidopsis thaliana has duplicated XPB gene (AtXPB1 and AtXPB2; with high similarity to each other). XPB proteins are involved in both DNA repair and transcription; they are component of the transcription factor IIH (TFIIH) and are responsible for DNA helicase activity during nucleotide (nt) excision repair (NER). Complementation assay…	homolog of Xeroderma pigmentosum complementation group B 2	ATXPB2; XPB2
1.51690302564928e-34	0.39275705892874	0.119	0.047	5.79623815130846e-30	MN1	AT1G76300	SmD3	snRNP core protein SMD3		snRNP core protein SMD3	SmD3
2.43503330111259e-34	0.612565829609219	0.367	0.242	9.30450574688132e-30	MN1	AT1G20960	emb1507	embryo defective 1507	Similar to DEAD/DExH box ATP-dependent RNA helicase . Required for proper splicing of FLC. Mutants have reduced FLC levels and are early flowering.	U5 small nuclear ribonucleoprotein helicase; putative	BRR2; BRR2a; emb1507
3.24946426129527e-34	0.389222582907362	0.12	0.048	1.24165278888354e-29	MN1	AT2G20390	AT2G20390
3.42490223469801e-34	0.37932519414029	0.117	0.046	1.30868939290046e-29	MN1	AT1G17340	AT1G17340			Phosphoinositide phosphatase family protein	SAC5
3.61152661433078e-34	0.68026566558487	0.187	0.095	1.38000043460193e-29	MN1	AT5G55860	AT5G55860		WEB1/PMI2 related protein involved in mecahnotransduction.TREPH1 is phosphorylated at position S625 in response to touch; and this is required for mechanosensitive growth response.	Plant protein of unknown function (DUF827)	TREPH1
3.71257130628555e-34	0.490088438311449	0.209	0.108	1.41861062184477e-29	MN1	AT5G35590	PAA1	proteasome alpha subunit A1	Encodes 20S proteasome subunit PAA1 (PAA1).	proteasome alpha subunit A1	PAA1
4.75731892314149e-34	0.423430926184303	0.403	0.258	1.8178191337216e-29	MN1	AT2G27040	AGO4	ARGONAUTE 4	AGO4 is a member of a class of PAZ/PIWI domain containing proteins involved in siRNA mediated gene silencing.Loss of function mutations have reduced site specific CpNpG and CpHpH methylation and increased susceptibility to bacterial pathogens including Tobacco rattle virus.	Argonaute family protein	AGO4; OCP11
4.8203557300593e-34	0.265480745320576	0.106	0.039	1.84190612801296e-29	MN1	AT5G48720	XRI1	X-RAY INDUCED TRANSCRIPT 1	Encodes XRI1 (X-ray induced 1). Required for post-meiotic stages of pollen development and male and female meiosis. Maybe required for meiotic DNA repair. Inducible by X-ray. Homozygous xri1 mutants are sterile due to extensive chromosome fragmentation.	x-ray induced transcript 1	XRI; XRI1
6.23114437209849e-34	0.534095512182731	0.312	0.193	2.38098257602255e-29	MN1	AT1G18540	AT1G18540			Ribosomal protein L6 family protein
7.83735874597362e-34	0.46211036134289	0.149	0.067	2.99473315042398e-29	MN1	AT4G30150	AT4G30150
8.02402804913899e-34	0.545537589670492	0.309	0.188	3.0660613578565e-29	MN1	AT4G13850	GR-RBP2	glycine-rich RNA-binding protein 2	Encodes a glycine-rich RNA-binding protein. Gene expression is induced by cold.	glycine-rich RNA-binding protein 2	ATGRP2; GR-RBP2; GRP2; RBGA5
8.98710215095666e-34	0.459106233391737	0.136	0.059	3.43406160290205e-29	MN1	AT2G03510	AT2G03510			SPFH/Band 7/PHB domain-containing membrane-associated protein family
9.37729338664339e-34	0.485061257746569	0.214	0.112	3.58315757597031e-29	MN1	AT1G30880	AT1G30880
1.15352617959241e-33	0.477543992988371	0.105	0.041	4.40773888484054e-29	MN1	AT4G15415	ATB' GAMMA		B' regulatory subunit of PP2A (AtB'gamma)	Protein phosphatase 2A regulatory B subunit family protein	ATB' GAMMA
1.33085251331336e-33	0.51911135360744	0.217	0.115	5.0853205386217e-29	MN1	AT4G02930	AT4G02930			GTP binding Elongation factor Tu family protein
1.36938274266913e-33	0.483454334742087	0.114	0.045	5.23254839801303e-29	MN1	novel-Chr1-noncoding-545	NA	NA	NA	NA	NA
1.41848032935189e-33	0.358261458417221	0.15	0.067	5.42015518648651e-29	MN1	AT4G01270	AT4G01270			RING/U-box superfamily protein
1.48174828641223e-33	0.486135941254498	0.128	0.054	5.66190837720976e-29	MN1	AT1G71950	AT1G71950		SPI-1 is a member of the I9 inhibitor family. It is an inhibitor of SBT4.13 subtilase.	Proteinase inhibitor; propeptide	SPI-1
1.66696238412975e-33	0.467818261185321	0.195	0.098	6.36962996599817e-29	MN1	AT3G16830	TPR2	TOPLESS-related 2		TOPLESS-related 2	TPR2
1.667106911461e-33	0.411339293598781	0.122	0.05	6.37018221938363e-29	MN1	AT4G19610	AT4G19610			nucleotide binding;nucleic acid binding;RNA binding
2.14043359214716e-33	0.411516756881207	0.112	0.044	8.17881079895352e-29	MN1	AT5G58230	MSI1	MULTICOPY SUPRESSOR OF IRA1	Encodes a WD-40 repeat containing protein that functions in chromatin assembly as part of the CAF1 and FIE complex. Mutants exhibit parthenogenetic development that includes proliferation of unfertilized endosperm and embryos. In heterozygous plants 50% of embryos abort. Of the aborted embryos the early aborted class are homozygous and the later aborting lass are heterozygotes in which the defect…	Transducin/WD40 repeat-like superfamily protein	ATMSI1; MEE70; MSI1
2.28614514500234e-33	0.476606115057249	0.1	0.038	8.73558921356845e-29	MN1	AT3G04780	AT3G04780		Encodes a protein with little sequence identity with any other protein of known structure or function. Part of this protein shows a 42% sequence identity with the C-terminal domain of the 32-kD human thioredoxin-like protein.	Protein of unknown function (DUF1000)
3.11191420032153e-33	0.480136473186759	0.125	0.052	1.18909353508486e-28	MN1	AT1G07840	AT1G07840			Sas10/Utp3/C1D family
3.12264233651845e-33	0.467185459782013	0.134	0.057	1.19319286320706e-28	MN1	AT5G56680	SYNC1		Encodes a putative cytosolic asparaginyl-tRNA synthetase. The mRNA is cell-to-cell mobile.	Class II aminoacyl-tRNA and biotin synthetases superfamily protein	EMB2755; SYNC1; SYNC1 ARATH
3.15890044029067e-33	0.493095594653549	0.284	0.167	1.20704744723947e-28	MN1	AT2G39390	AT2G39390			Ribosomal L29 family protein
3.99139412443593e-33	0.696143633376384	0.231	0.134	1.52515160888821e-28	MN1	AT3G01650	RGLG1	RING domain ligase1	Encodes RGLG1 (RING domain ligase 1); a RING domain ubiquitin E3 ligase that negatively regulates the drought stress response by mediating ERF53 transcriptional activity. ABA inhibits myristoylation and induces shuttling of the RGLG1 to promote nuclear degradation of PP2CA.	RING domain ligase1	RGLG1
4.48280401066906e-33	0.778136843452883	0.426	0.331	1.71292424051675e-28	MN1	AT1G18070	AT1G18070			Translation elongation factor EF1A/initiation factor IF2gamma family protein	EF-1&
5.73012676808462e-33	0.517248785843325	0.112	0.045	2.18953873935281e-28	MN1	AT3G22990	LFR	LEAF AND FLOWER RELATED	Armadillo-repeat containing protein. Involved in leaf and flower development. Located in nucleus. Broadly expressed throughout vegetative and floral tissues. LFR is functionally associated with AS2 to mediate leaf development.	ARM repeat superfamily protein	LFR
5.93330180827733e-33	0.612115426881366	0.189	0.097	2.26717395396085e-28	MN1	AT1G34418	AT1G34418		Has been identified as a translated small open reading frame by ribosome profiling.	other RNA	sORF15
6.69860026810759e-33	0.617330792453751	0.325	0.209	2.55960214844659e-28	MN1	AT5G15090	VDAC3	voltage dependent anion channel 3	Encodes a voltage-dependent anion channel (VDAC: AT3G01280/VDAC1; AT5G67500/VDAC2; AT5G15090/VDAC3; AT5G57490/VDAC4; AT5G15090/VDAC5). VDACs are reported to be porin-type; beta-barrel diffusion pores. They are prominently localized in the outer mitochondrial membrane and are involved in metabolite exchange between the organelle and the cytosol. Purified VDAC3 is shown to have voltage-dependent an…	voltage dependent anion channel 3	AtVDAC-3; ATVDAC3; VDAC3
6.73145290183858e-33	0.489788391742188	0.166	0.08	2.57215546832154e-28	MN1	AT1G01350	AT1G01350			Zinc finger (CCCH-type/C3HC4-type RING finger) family protein
1.26005581794633e-32	0.412522218286113	0.137	0.06	4.81479928595471e-28	MN1	AT1G65030	AT1G65030		This gene is predicted to encode a protein with a DWD motif. It can bind to DDB1a in Y2H assays; and DDB1b in co-IP assays; and may be involved in the formation of a CUL4-based E3 ubiquitin ligase	Transducin/WD40 repeat-like superfamily protein
1.29005724242201e-32	0.62463559953912	0.296	0.189	4.92943772901876e-28	MN1	AT5G64270	AT5G64270			splicing factor; putative
1.47632906238255e-32	0.420237235272946	0.122	0.051	5.64120098026997e-28	MN1	AT5G05240	AT5G05240			Uncharacterised conserved protein (UCP030365)
1.59733715415507e-32	0.469880614410794	0.112	0.045	6.10358499974192e-28	MN1	AT4G12100	AT4G12100			Cullin family protein
1.6614898079678e-32	0.468317970108805	0.147	0.066	6.34871870522576e-28	MN1	AT1G67630	POLA2	DNA polymerase alpha 2		DNA polymerase alpha 2	EMB2814; POLA2
1.76918079165483e-32	0.453798383233099	0.131	0.056	6.76021672299228e-28	MN1	AT3G04230	AT3G04230			Ribosomal protein S5 domain 2-like superfamily protein
1.8606665203288e-32	0.449288469191049	0.149	0.068	7.10979284082839e-28	MN1	AT4G29040	RPT2a	regulatory particle AAA-ATPase 2A	RPT2a encodes the 26S proteasome subunit. It is required for root meristem maintenance; and regulates gametogenesis. RPT2a is also shown to regulate gene silencing via DNA methylation.	regulatory particle AAA-ATPase 2A	RPT2a
1.95017102764929e-32	0.599314868514633	0.192	0.1	7.45179851375071e-28	MN1	AT1G79570	AT1G79570			Protein kinase superfamily protein with octicosapeptide/Phox/Bem1p domain
1.95949166970158e-32	0.565192850139082	0.211	0.116	7.48741361909672e-28	MN1	AT2G04520	AT2G04520			Nucleic acid-binding; OB-fold-like protein
1.97343896722708e-32	0.375888978937817	0.123	0.051	7.54070763767141e-28	MN1	AT1G27470	AT1G27470			transducin family protein / WD-40 repeat family protein
2.16341077104127e-32	0.304157340721177	0.102	0.039	8.26660889722579e-28	MN1	AT1G72980	LBD7	LOB domain-containing protein 7		LOB domain-containing protein 7	LBD7
2.43365937335759e-32	0.347996232325302	0.106	0.041	9.29925583153669e-28	MN1	AT5G40280	ERA1	ENHANCED RESPONSE TO ABA 1	encodes a beta subunit of farnesyl-trans-transferase; which is involved in meristem organization and ABA-mediated signal transduction pathway. Mutant phenotypes have been observed in meristem organization; and response to abscisic acid and drought. The mRNA is cell-to-cell mobile.	Prenyltransferase family protein	ATFTB; ERA1; WIG
3.06489057969082e-32	0.545855200181829	0.339	0.218	1.17112533940566e-27	MN1	AT1G07940	AT1G07940			GTP binding Elongation factor Tu family protein	EF1a
3.67520581945561e-32	0.670661699858716	0.26	0.156	1.40433289567218e-27	MN1	AT5G09510	AT5G09510			Ribosomal protein S19 family protein
4.17004648389908e-32	0.622427539763441	0.246	0.143	1.59341646196268e-27	MN1	AT1G07670	ECA4	endomembrane-type CA-ATPase 4	TPLATE complex protein involved in clathrin-mediated endocytosis.	endomembrane-type CA-ATPase 4	ATECA4; ECA4
4.28951358782735e-32	0.56429329848422	0.199	0.105	1.63906603704471e-27	MN1	AT5G41690	AT5G41690			RNA-binding (RRM/RBD/RNP motifs) family protein
5.57867258619305e-32	0.395909851588563	0.204	0.106	2.13166658191022e-27	MN1	AT5G15540	EMB2773	EMBRYO DEFECTIVE 2773	Encodes Adherin SCC2. Essential for viability. Required for normal seed development. Plays a role in the establishment of sister-chromatid cohesion and chromosome organization during meiosis.	PHD finger family protein	ATSCC2; EMB2773; SCC2
5.97001386600976e-32	0.446050198378604	0.143	0.064	2.28120199834099e-27	MN1	AT1G33410	SAR1	SUPPRESSOR OF AUXIN RESISTANCE1	Encodes a nucleoporin that regulates CONSTANS (CO) protein stability through affecting nuclear pore complex localization of an E3-ubiquitin ligase; HIGH EXPRESSION OF OSMOTICALLY RESPONSIVE GENES1 (HOS1); which destabilizes CO protein in the morning period.	SUPPRESSOR OF AUXIN RESISTANCE1	ATNUP160; NUP160; SAR1
6.72792191524407e-32	0.579656054835261	0.179	0.092	2.57080624303391e-27	MN1	AT5G20930	TSL	TOUSLED	Nuclear serine/threonine protein kinase that requires a coiled-coil region for oligomerization and catalytic activity. Required for leaf and flower development and is involved in the regulation of RNA interference. Expression localized to the developing style by stage 13.	Protein kinase superfamily protein	TSL
6.77152303544084e-32	0.441356362876105	0.156	0.073	2.5874666670723e-27	MN1	AT1G48650	AT1G48650			DEA(D/H)-box RNA helicase family protein
6.85969004241822e-32	0.572129347429279	0.152	0.071	2.62115616210843e-27	MN1	ATMG00650	NAD4L	NADH dehydrogenase subunit 4L	Encodes NADH dehydrogenase subunit 4L.	NADH dehydrogenase subunit 4L	NAD4L
7.88084793502001e-32	0.34648817774694	0.102	0.039	3.0113508044505e-27	MN1	AT1G19770	PUP14	purine permease 14	Member of a family of proteins related to PUP1; a purine transporter. May be involved in the transport of purine and purine derivatives such as cytokinins; across the plasma membrane. The mRNA is cell-to-cell mobile.	purine permease 14	ATPUP14; PUP14
8.1396234048644e-32	0.43455093600078	0.236	0.128	3.11023149923273e-27	MN1	AT5G39550	VIM3	VARIANT IN METHYLATION 3	Encodes the VIM3/ORTH1 protein that is similar to VIM1. This protein has an N-terminal PHD domain and two RING domains surrounding an SRA domain. The protein has been shown to bind to methylated cytosines of CG; CNG and CNN motifs via its SRA domain but has a preference for the former. This protein functions as an E3 ubiquitin ligase in vitro with members of the UBC8 family E2s. Either of the two…	Zinc finger (C3HC4-type RING finger) family protein	ORTH1; VIM3
9.6126215006204e-32	0.534971270203198	0.239	0.137	3.67307880160206e-27	MN1	AT3G28030	UVH3	ULTRAVIOLET HYPERSENSITIVE 3	Required for repair of pyrimidine-pyrimidinone (6-4) dimers. The mRNA is cell-to-cell mobile.	5'-3' exonuclease family protein	UVH3; UVR1
9.90601895155762e-32	0.444121019580281	0.154	0.071	3.78518890157968e-27	MN1	AT1G58250	SAB	SABRE	SABRE; putative gene of unknown function; homologous to maize apt1 gene. Required for normal cell expansion in the root cortex. The sabre mutation results in abnormal cell expansion. Encodes a rare message; very low level of expression was detected in roots and shoots.	Golgi-body localisation protein domain ;RNA pol II promoter Fmp27 protein domain	HPS4; SAB
1.19346405889315e-31	0.449500205883409	0.122	0.051	4.56034551543663e-27	MN1	AT4G15410	PUX5	serine/threonine protein phosphatase 2A 55 kDa regulatory subunit B prime gamma		serine/threonine protein phosphatase 2A 55 kDa regulatory subunit B prime gamma	PUX5
1.19907427515291e-31	0.433665692603712	0.136	0.06	4.58178271278679e-27	MN1	AT5G52070	AT5G52070			Agenet domain-containing protein
1.20402942038058e-31	0.393532681340518	0.13	0.056	4.60071681821624e-27	MN1	AT5G02065	AT5G02065
1.42624513397034e-31	0.442289551592278	0.109	0.044	5.44982528141408e-27	MN1	AT1G29470	AT1G29470			S-adenosyl-L-methionine-dependent methyltransferases superfamily protein
1.63999589493796e-31	0.390982754639771	0.107	0.042	6.26658831414743e-27	MN1	AT2G45440	DHDPS2	dihydrodipicolinate synthase	Encodes a protein that likely has dihydropicolinate synthase activity based on its mutant phenotype of decreased lysine levels and increased aspartate levels. The mutant also has increased levels of threonine. The enzyme is predicted to localize to the chloroplast.	dihydrodipicolinate synthase	DHDPS2
1.7353406639901e-31	0.569768499362123	0.18	0.093	6.63091021117255e-27	MN1	AT5G23080	TGH	TOUGH	Interacts with TATA-box binding protein 2. Contains domains with strong similarity to G-patch and SWAP domains; characteristic of RNA binding and processing proteins. Colocalizes with the splicing regulator SRp34 to subnuclear particles. It is an important component of miRNA and siRNA biogenesis. Mutants display developmental defects; including reduced plant height; polycotyly; and reduced vascul…	SWAP (Suppressor-of-White-APricot)/surp domain-containing protein	TGH
2.05409099826523e-31	0.711419194223572	0.237	0.136	7.84888711347127e-27	MN1	ATCG00160	RPS2	ribosomal protein S2	Chloroplast ribosomal protein S2	ribosomal protein S2	RPS2
2.30583788931118e-31	0.418098696617169	0.162	0.077	8.81083715884695e-27	MN1	AT5G57280	RID2	root initiation defective 2	Gene encodes a methyltransferase-like protein involved in pre-rRNA processing.	S-adenosyl-L-methionine-dependent methyltransferases superfamily protein	RID2
2.32470192588334e-31	0.511118272408233	0.374	0.254	8.88291852899284e-27	MN1	AT3G60770	AT3G60770			Ribosomal protein S13/S15
2.35155631228247e-31	0.331689188824773	0.114	0.046	8.98553182486254e-27	MN1	AT1G70220	AT1G70220			RNA-processing; Lsm domain
2.45176656365868e-31	0.385516301368967	0.111	0.045	9.36844521639619e-27	MN1	AT2G34260	WDR55	human WDR55 (WD40 repeat) homolog	Encodes a WDxR motif-containing protein that is required for gametogenesis; seed and endosperm development.	transducin family protein / WD-40 repeat family protein	WDR55
2.60673481166515e-31	0.497623951091365	0.249	0.142	9.96059438885369e-27	MN1	AT3G03960	AT3G03960			TCP-1/cpn60 chaperonin family protein	CCT8
2.65475932015663e-31	0.390722863006934	0.141	0.064	1.01441008382505e-26	MN1	AT2G19260	AT2G19260			RING/FYVE/PHD zinc finger superfamily protein
2.76660480866615e-31	0.411094690184631	0.116	0.048	1.05714736343942e-26	MN1	AT5G03070	IMPA-9	importin alpha isoform 9	Putative importin alpha isoform. When overexpressed can rescue the impa-4 decreased transformation susceptibility phenotype.	importin alpha isoform 9	IMPA-9
2.86898578531978e-31	0.368284497391685	0.112	0.046	1.09626815842854e-26	MN1	AT1G49910	BUB3.2	BUB (BUDDING UNINHIBITED BY BENZYMIDAZOL) 3.2	Encodes a homolog of the yeast and human BUB3 (BUDDING UNINHIBITED BY BENZYMIDAZOL 3) protein. Yeast and human BUB3s function in spindle assembly checkpoint control.	Transducin/WD40 repeat-like superfamily protein	BUB3.2
3.00117162351475e-31	0.469217885180736	0.32	0.2	1.14677768906122e-26	MN1	AT2G41840	AT2G41840			Ribosomal protein S5 family protein
3.33276875028794e-31	0.695395595312422	0.276	0.175	1.27348426717252e-26	MN1	AT5G47430	AT5G47430			DWNN domain; a CCHC-type zinc finger
3.57145569351529e-31	0.462350830936626	0.105	0.041	1.36468893504913e-26	MN1	AT2G07719	AT2G07719			Putative membrane lipoprotein
3.91033035214406e-31	0.468145949290244	0.384	0.253	1.49417633085777e-26	MN1	AT2G28680	AT2G28680			RmlC-like cupins superfamily protein
3.96992067106574e-31	0.448574631892963	0.204	0.108	1.51694638762093e-26	MN1	ATCG00280	PSBC	photosystem II reaction center protein C	chloroplast gene encoding a CP43 subunit of the photosystem II reaction center. promoter contains a blue-light responsive element.	photosystem II reaction center protein C	PSBC
4.07564963969895e-31	0.600192986632897	0.167	0.085	1.55734648382536e-26	MN1	AT1G36990	AT1G36990
4.29515578201005e-31	0.599174017697298	0.16	0.079	1.64122197586386e-26	MN1	AT1G17520	AT1G17520		Single Myb Histone (SMH) gene family member. Contains terminal acidic SANT domain.	Homeodomain-like/winged-helix DNA-binding family protein
4.45327672859336e-31	0.343240745721682	0.104	0.04	1.70164157076281e-26	MN1	AT1G45332	AT1G45332			Translation elongation factor EFG/EF2 protein
4.62221513510162e-31	0.459539947671644	0.145	0.067	1.76619462527368e-26	MN1	AT2G23290	MYB70	myb domain protein 70	Member of the R2R3 factor gene family.	myb domain protein 70	AtMYB70; MYB70
5.054409901528e-31	0.597913808122981	0.267	0.161	1.93134056747287e-26	MN1	AT3G15120	AT3G15120		Encodes BRP1; an ATPase domain-containing protein that interacts with BRAT1 to negatively regulate transcriptional silencing at methylated genomic regions.	P-loop containing nucleoside triphosphate hydrolases superfamily protein	BRP1
6.19902629153444e-31	0.455160180679822	0.144	0.066	2.36870993625823e-26	MN1	AT3G44430	AT3G44430
6.24346624785488e-31	0.592292272481393	0.183	0.095	2.38569088796783e-26	MN1	AT3G14075	AT3G14075			Mono-/di-acylglycerol lipase; N-terminal;Lipase; class 3
6.83647773194288e-31	0.359914800706902	0.114	0.047	2.6122865061527e-26	MN1	AT5G54900	RBP45A	RNA-binding protein 45A		RNA-binding protein 45A	ATRBP45A; RBP45A
6.87845264025343e-31	0.496211796506233	0.167	0.083	2.62832553836724e-26	MN1	AT2G25660	emb2410	embryo defective 2410	Translocon at the inner-envelope membrane of chloroplasts which binds to the outer-membrane channel TOC75.	embryo defective 2410	EMB2410; TIC236
7.81001317969304e-31	0.497025248837819	0.152	0.073	2.98428413609251e-26	MN1	AT1G66660	AT1G66660			Protein with RING/U-box and TRAF-like domains
7.85080237014218e-31	0.372614427939799	0.159	0.075	2.99987009365503e-26	MN1	AT3G48110	EDD1	EMBRYO-DEFECTIVE-DEVELOPMENT 1	glycine-tRNA ligase	glycine-tRNA ligases	EDD; EDD1
9.36650156412897e-31	0.459111450676192	0.118	0.05	3.57903391266932e-26	MN1	AT2G44140	AT2G44140			Peptidase family C54 protein	ATG4A
1.0061550252302e-30	0.520248372013734	0.22	0.12	3.84461896690711e-26	MN1	AT3G07770	Hsp89.1	HEAT SHOCK PROTEIN 89.1		HEAT SHOCK PROTEIN 89.1	AtHsp90-6; AtHsp90.6; Hsp89.1
1.17395175175176e-30	0.442438511558304	0.152	0.072	4.48578703861864e-26	MN1	AT2G15430	NRPB3		Non-catalytic subunit of nuclear DNA-dependent RNA polymerases II; IV and V; homologous to budding yeast RPB3 and the E. coli RNA polymerase alpha subunit. A closely related paralog; encoded by At2g15400; can substitute for At2g15430 in the context of Pol V.	DNA-directed RNA polymerase family protein	NRPB3; NRPD3; NRPE3A; RBP36A; RPB35.5A
1.35363397823394e-30	0.375386569399048	0.132	0.058	5.1723707942297e-26	MN1	AT5G51130	AT5G51130			S-adenosyl-L-methionine-dependent methyltransferases superfamily protein
1.36859229216127e-30	0.42886162638147	0.146	0.067	5.22952800757744e-26	MN1	AT5G02050	AT5G02050			Mitochondrial glycoprotein family protein
1.53217321537524e-30	0.491003959923684	0.176	0.089	5.85458707327034e-26	MN1	AT2G32220	AT2G32220			Ribosomal L27e protein family
1.9865752522443e-30	0.658861874875597	0.284	0.179	7.5909026963507e-26	MN1	AT5G20620	UBQ4	ubiquitin 4	encodes a ubiquitin polyprotein.	ubiquitin 4	UBQ4
1.993010315028e-30	0.549500196222627	0.236	0.134	7.61549171475349e-26	MN1	AT4G09800	RPS18C	S18 ribosomal protein	encodes a ribosomal protein S18C; a constituent of the small subunit of the ribosomal complex	S18 ribosomal protein	RPS18C
2.22208516979658e-30	0.546815740509273	0.325	0.204	8.49080964230973e-26	MN1	AT3G07675	AT3G07675
2.34929502749574e-30	0.524193305718347	0.192	0.102	8.97689122956398e-26	MN1	AT4G17060	FIP2	FRIGIDA interacting protein 2	Encodes one of the FRI interacting proteins: FRIGIDA INTERACTING PROTEIN 1 (FIP1)/At2g06005; FIP2/ At4g17060. FRI (At4G00650) is a major determinant of natural variation in Arabidopsis flowering time.	FRIGIDA interacting protein 2	FIP2
2.3857675202255e-30	0.403662960206622	0.134	0.06	9.11625627153366e-26	MN1	AT1G47970	AT1G47970
2.38919334995634e-30	0.395425910684867	0.152	0.071	9.12934670951819e-26	MN1	AT1G03360	RRP4	ribosomal RNA processing 4	Encodes a core subunit of the RNA exosome required for the processing of rRNA; several snoRNA and the degradation of aberrant transcripts.	ribosomal RNA processing 4	ATRRP4; RRP4; SOP2
2.42512084579549e-30	0.400401120659755	0.131	0.058	9.26662926386916e-26	MN1	AT5G28740	AT5G28740			Tetratricopeptide repeat (TPR)-like superfamily protein
2.68725717347335e-30	0.571459728910602	0.198	0.108	1.0268278385559e-25	MN1	AT5G04410	NAC2	NAC domain containing protein 2	NAC family member; functions as a transcriptional activator; regulates flavonoid biosynthesis under high light. The mRNA is cell-to-cell mobile.	NAC domain containing protein 2	anac078; NAC2; NAC78; NTL11
2.96013293034457e-30	0.474516457828561	0.116	0.049	1.13109639401396e-25	MN1	AT1G75335	AT1G75335
3.38485165747098e-30	0.440154034035865	0.109	0.044	1.29338566683624e-25	MN1	AT4G25320	AT4G25320			AT hook motif DNA-binding family protein	AHL3
3.60710029896934e-30	0.415052195051745	0.124	0.054	1.37830909523917e-25	MN1	AT1G52380	AT1G52380			NUP50 (Nucleoporin 50 kDa) protein
4.11229271342329e-30	0.487708630766577	0.177	0.091	1.57134816872617e-25	MN1	AT5G13340	AT5G13340
4.11429379911366e-30	0.454562628564423	0.141	0.065	1.57211280357932e-25	MN1	AT4G38370	AT4G38370			Phosphoglycerate mutase family protein
4.96313056209656e-30	0.537450966368056	0.272	0.166	1.89646181908272e-25	MN1	AT1G35530	FANCM	Fanconi anemia complementation group M	Encodes FANCM; a highly conserved helicase that functions as a major factor limiting meiotic crossover formation. It is not directly involved in the repair of DNA lesions but suppresses spontaneous somatic homologous recombination via a RecQ helicase (At-RECQ4A)-independent pathway.	DEAD/DEAH box RNA helicase family protein	At-FANCM; FANCM
5.58468627961813e-30	0.452689128696069	0.13	0.058	2.13396447430488e-25	MN1	AT4G33650	DRP3A	dynamin-related protein 3A	Encodes a protein with high sequence similarity to the dynamin superfamily. Among those members ADL2 was most closely related to Dnm1p of yeast and likely a member of the Vps1p subfamily. Widely expressed in various tissues with highest expression in flower tissues. Localizes to the chloroplast; mitochondrion and peroxisome. Involved in peroxisome and mitochondria fission in combination with DRP3…	dynamin-related protein 3A	ADL2; APEM1; DRP3A; NOXY15
6.49731582852564e-30	0.493563201741003	0.182	0.094	2.48268935123793e-25	MN1	AT5G44200	CBP20	CAP-binding protein 20	Encodes a nuclear cap-binding protein that forms a heterodimeric complex with ABH1 (ATCBP80) and is likely to participate in RNA metabolism. Its mRNA is ubiquitously expressed.Loss of function mutations suggest a role in processing of pri-miRNA and mRNA splicing.	CAP-binding protein 20	ATCBP20; CBP20
8.81592310217336e-30	0.495344431206055	0.147	0.07	3.36865237657146e-25	MN1	AT1G76740	AT1G76740
8.88358618093776e-30	0.505278538389855	0.212	0.116	3.39450711559813e-25	MN1	AT4G22285	AT4G22285			Ubiquitin C-terminal hydrolases superfamily protein
8.91958584360811e-30	0.611985150403238	0.482	0.385	3.40826294670109e-25	MN1	AT5G55660	AT5G55660			DEK domain-containing chromatin associated protein
9.30895095990751e-30	0.432110953545698	0.149	0.07	3.55704325129026e-25	MN1	AT3G58360	AT3G58360			TRAF-like family protein
1.03849379719605e-29	0.431179080043043	0.147	0.069	3.96818864846581e-25	MN1	AT1G72710	CKL2	casein kinase 1-like protein 2	Encodes a member of the casein kinase 1 protein family that is localized to the cytoplasm and nucleus. The mRNA is cell-to-cell mobile.	casein kinase 1-like protein 2	CKL2
1.12713085956998e-29	0.363568181246252	0.182	0.093	4.30687972750285e-25	MN1	AT1G07910	RNL	RNAligase	Encodes a tRNA ligase that resembles the yeast Trl1 RNA ligase in structure and function but very different in sequence. Like Trl1; AtRNL consists of two domains; an N-terminal ligase component and a C-terminal 5'-kinase/2';3'-cyclic phosphodiesterase (CPD) component that can function in tRNA splicing in vivo when expressed as separate polypeptides. Requires a 2'-PO4 end for tRNA splicing in vivo.	RNAligase	AtRLG1; ATRNL; RLG1; RNL; ZYG3
1.14032003537874e-29	0.520016230397834	0.332	0.216	4.3572768871857e-25	MN1	AT2G40510	AT2G40510			Ribosomal protein S26e family protein
1.14446628186187e-29	0.381023561530381	0.142	0.065	4.3731201096224e-25	MN1	AT1G08840	emb2411	embryo defective 2411	Encodes a homolog of human and yeast DNA2. Mutants have increased sensitivity to DNA damage stress.	DNA replication helicase; putative	emb2411; JHS1
1.30998258973671e-29	0.653615337489966	0.159	0.078	5.00557447364293e-25	MN1	novel-ChrM-noncoding-4	NA	NA	NA	NA	NA
1.36967272569216e-29	0.662964347251134	0.386	0.29	5.23365645214232e-25	MN1	AT4G40040	AT4G40040			Histone superfamily protein	H3.3; HTR5
1.39263881287249e-29	0.545427448011454	0.242	0.145	5.32141216786706e-25	MN1	AT1G67650	AT1G67650			SRP72 RNA-binding domain
1.43271035126827e-29	0.610515837082535	0.192	0.102	5.47452952323117e-25	MN1	ATCG01040	YCF5			Cytochrome C assembly protein	YCF5
1.47353343953171e-29	0.683035511793453	0.142	0.069	5.63051862579462e-25	MN1	AT5G38820	AT5G38820		Encodes a putative amino acid transporter.	Transmembrane amino acid transporter family protein
1.56581754926335e-29	0.473938452357002	0.133	0.061	5.98314543749017e-25	MN1	AT4G03320	Tic20-IV	translocon at the inner envelope membrane of chloroplasts 20-IV	Encodes a component of the TIC (translocon at the inner envelope membrane of chloroplasts) protein translocation machinery mediating the protein translocation across the inner envelope of plastids. The Arabidopsis genome encodes four Tic20 homologous proteins; AT1G04940(Tic20-I); AT2G47840(Tic20-II); AT4G03320(Tic20-IV) and AT5G55710(Tic20-V).	translocon at the inner envelope membrane of chloroplasts 20-IV	AtTic20-IV; Tic20-IV
1.69225854068872e-29	0.602061249313413	0.188	0.101	6.46628910982566e-25	MN1	AT1G05270	AT1G05270			TraB family protein
1.76208979368834e-29	0.537904857071214	0.423	0.308	6.73312131066251e-25	MN1	AT4G11420	EIF3A	eukaryotic translation initiation factor 3A	Encodes a subunit of eukaryotic initiation factor 3 (eIF3); a multisubunit complex that is required for binding of mRNA to 40 S ribosomal subunits; stabilization of ternary complex binding to 40 S subunits; and dissociation of 40 and 60 S subunits.	eukaryotic translation initiation factor 3A	ATEIF3A-1; ATTIF3A1; EIF3A; EIF3A-1; TIF3A1
1.78973392924785e-29	0.389265420448564	0.122	0.053	6.83875231704894e-25	MN1	AT4G14150	PAKRP1	phragmoplast-associated kinesin-related protein 1	Microtubule motor kinesin PAKRP1/Kinesin-12A. Together with PAKRP1L/Kinesin-12B; serve as linkers of the plus ends of antiparallel microtubules in the phragmoplast.	phragmoplast-associated kinesin-related protein 1	KINESIN-12A; PAKRP1
1.86604869258247e-29	0.716700213633843	0.307	0.208	7.13035865922688e-25	MN1	AT2G33540	CPL3	C-terminal domain phosphatase-like 3		C-terminal domain phosphatase-like 3	ATCPL3; CPL3
2.0326392191728e-29	0.519062962138472	0.322	0.207	7.7669177203812e-25	MN1	AT1G30230	eEF-1Bb1	eukaryotic elongation factor 1B beta 1	Encodes a guanine nucleotide exchange factor that plays an important role in translation elongation. It is localized in the plasma membrane and cytosol. Mutants display ectopic lignin deposition as well as cell expansion defects	Glutathione S-transferase; C-terminal-like;Translation elongation factor EF1B/ribosomal protein S6	eEF-1Bb1; EF1Bb
2.04805762606643e-29	0.66476330087042	0.419	0.325	7.82583299496244e-25	MN1	AT5G45190	AT5G45190		Encodes a cyclin T partner CYCT1;5. Plays important roles in infection with Cauliflower mosaic virus (CaMV).	Cyclin family protein
2.09108318456479e-29	0.423044765252818	0.131	0.059	7.9902379565405e-25	MN1	AT5G40490	AT5G40490		HLP1 is a member of the conserved hnRNP A/B family and contains RNA Recognition Motifs (RRM).It binds mRNA and appears to be involved in targeting alternative polyadenylation (APA). APA targets include genes involved in flowering. Loss of HLP1 function results causes late flowering under long and short day conditions. This phenotype is suppressed by loss of FLC.	RNA-binding (RRM/RBD/RNP motifs) family protein	HLP1; RBGD5
2.24746060511174e-29	0.475010341268328	0.274	0.163	8.58777171819247e-25	MN1	AT5G45140	NRPC2	nuclear RNA polymerase C2	Encodes a subunit of RNA polymerase III (aka RNA polymerase C).	nuclear RNA polymerase C2	NRPC2
2.32623914688739e-29	0.357350806989984	0.109	0.045	8.88879240417139e-25	MN1	AT1G60850	ATRPAC42			DNA-directed RNA polymerase family protein	AAC42; ATRPAC42
2.88390849563682e-29	0.441963134880353	0.163	0.081	1.10197027526778e-24	MN1	AT3G01160	AT3G01160
3.00552247718487e-29	0.46486004285965	0.242	0.139	1.14844019375711e-24	MN1	AT1G22010	AT1G22010
3.0710346770706e-29	0.449371032629068	0.167	0.084	1.17347306045545e-24	MN1	AT5G13570	DCP2	decapping 2	Encodes DCP2 with mRNA decapping activity. DCP2 forms a mRNA decapping complex with DCP1 (At1g08370) and VCS (VARICOSE) (At3g13300). Recombinant DCP2 is enzymatically active in vitro; generating from capped mRNAs m7GDP; and 5’-phosphorylated mRNAs. DCP1; DCP2 and VCS colocalize in cytoplasmic loci; which are putative Arabidopsis mRNA processing bodies. Null mutants of DCP1; DCP2; and VCS accumula…	decapping 2	ATDCP2; DCP2; ITS1; TDT
4.10055161404222e-29	0.313922292602087	0.102	0.04	1.56686177724167e-24	MN1	AT1G53250	AT1G53250
4.57968015924434e-29	0.586206677343315	0.198	0.109	1.74994158564885e-24	MN1	AT3G11330	PIRL9	plant intracellular ras group-related LRR 9	Encodes PIRL9; a member of the Plant Intracellular Ras-group-related LRRs (Leucine rich repeat proteins). PIRLs are a distinct; plant-specific class of intracellular LRRs that likely mediate protein interactions; possibly in the context of signal transduction. PIRL1 (AT5G05850) and PIRL9 (AT3G11330) are genetically redundant and are required for differentiation of microspores into pollen.	plant intracellular ras group-related LRR 9	PIRL9
5.508367342341e-29	0.675759836504895	0.265	0.167	2.10480224518192e-24	MN1	AT3G19510	HAT3.1		Encodes a member of the PHD-finger homeodomain protein family. The HAT3.1 homeodomain is highly divergent in sequence even at positions that are almost invariable among homeodomains. HAT3.1 shows a preference for the sequence T(A/G)(A/C)ACCA; different from those bound by other homeodomains.	Homeodomain-like protein with RING/FYVE/PHD-type zinc finger domain	HAT3.1
5.51565663132768e-29	0.413262013852677	0.118	0.051	2.10758755539662e-24	MN1	AT3G10820	AT3G10820			Transcription elongation factor (TFIIS) family protein	MED26A
6.03453919395731e-29	0.723776521293798	0.35	0.252	2.30585777140303e-24	MN1	AT5G45430	AT5G45430			Protein kinase superfamily protein
7.17241851808452e-29	0.542205597741712	0.287	0.179	2.74065283994528e-24	MN1	AT2G19750	AT2G19750			Ribosomal protein S30 family protein	RPS30A
8.91177230947487e-29	0.402271870092625	0.129	0.058	3.40527731717344e-24	MN1	AT5G27740	EMB2775	EMBRYO DEFECTIVE 2775	A locus involved in embryogenesis. Mutations in this locus result in embryo lethality.	ATPase family associated with various cellular activities (AAA)	EMB161; EMB251; EMB2775; RFC3; RFC5
8.96280098787219e-29	0.372048985267416	0.132	0.06	3.42477588547584e-24	MN1	AT5G22100	AT5G22100			RNA cyclase family protein
8.97452494751881e-29	0.507991354020613	0.242	0.142	3.42925572769641e-24	MN1	AT4G02230	AT4G02230			Ribosomal protein L19e family protein
9.14457369214256e-29	0.625252123824193	0.187	0.103	3.49423305350459e-24	MN1	AT1G62390	Phox2	Phox2	Encodes one of the 36 carboxylate clamp (CC)-tetratricopeptide repeat (TPR) proteins (Prasad 2010; Pubmed ID: 20856808) with potential to interact with Hsp90/Hsp70 as co-chaperones.	Octicosapeptide/Phox/Bem1p (PB1) domain-containing protein / tetratricopeptide repeat (TPR)-containing protein	CLMP1; Phox2
9.4278283621462e-29	0.579384765076602	0.177	0.094	3.60246749545968e-24	MN1	AT1G02770	AT1G02770			Protein of unknown function (DUF626)
9.78727290924474e-29	0.521248650063682	0.238	0.14	3.73981485135151e-24	MN1	AT4G10070	AT4G10070			KH domain-containing protein
1.18193320591046e-28	0.696716804591581	0.184	0.102	4.51628497310446e-24	MN1	AT1G48110	ECT7	evolutionarily conserved C-terminal region 7		evolutionarily conserved C-terminal region 7	ECT7
1.184171575613e-28	0.559571926599122	0.202	0.111	4.52483800757485e-24	MN1	AT3G13480	AT3G13480
1.22581407997049e-28	0.656549010062018	0.212	0.122	4.68395818097526e-24	MN1	AT2G25650	AT2G25650			DNA-binding storekeeper protein-related transcriptional regulator	GPL1
1.37229028273699e-28	0.57868128781303	0.176	0.093	5.24365839936633e-24	MN1	AT2G47350	AT2G47350			HIT zinc finger ;PAPA-1-like conserved region
1.38244363128574e-28	0.526923264985815	0.194	0.107	5.28245535950594e-24	MN1	AT3G14940	PPC3	phosphoenolpyruvate carboxylase 3	Encodes a cytosolic phosphoenolpyruvate carboxylase (PEPC) that has activity when expressed in E.coli. Its mRNA is most abundantly expressed in roots and siliques. PPC3 belongs to the plant-type PEPC family. It can form an enzymatically active complex with a castor bean ortholog of PPC4; which encodes a bacterial-type PEPC. The mRNA is cell-to-cell mobile.	phosphoenolpyruvate carboxylase 3	ATPPC3; PPC3
1.50883451243645e-28	0.489803099491489	0.312	0.205	5.76540755547093e-24	MN1	AT5G35910	AT5G35910		Encodes a nuclear-localized RRP6-like protein whose mutation leads to accumulation of an rRNA maturation by-product.	Polynucleotidyl transferase; ribonuclease H fold protein with HRDC domain	AtRRP6L2; RRP6L2
1.53059259731165e-28	0.472906129527598	0.144	0.069	5.84854737358755e-24	MN1	AT1G60995	AT1G60995		ER localized protein involved in regulation of sterol metabolism. Regulates the accumulation of HMGR1 and HMGR2. HISE1 shares 50% amino acid sequence similarity (50% positive substitution) with the mouse ER membrane protein membralin (NP_001346561.1; PMID:31712757)		HISE1
1.53090200154077e-28	0.508232114392507	0.247	0.145	5.84972963808744e-24	MN1	AT3G52930	FBA8	fructose-bisphosphate aldolase 8		Aldolase superfamily protein	AtFBA8; FBA8
1.60344630169609e-28	0.63640588339164	0.197	0.11	6.12692866341094e-24	MN1	AT3G14720	MPK19	MAP kinase 19	member of MAP Kinase The mRNA is cell-to-cell mobile.	MAP kinase 19	ATMPK19; MPK19
1.8093793484991e-28	0.419339375579091	0.147	0.07	6.91381942854991e-24	MN1	AT4G33760	AT4G33760		Aminoacyl tRNA synthetase functions in SAM maintenance.	tRNA synthetase class II (D; K and N) family protein	OKI1
1.83053168074761e-28	0.380620421434286	0.133	0.061	6.99464460530468e-24	MN1	AT5G45620	AT5G45620			Proteasome component (PCI) domain protein
1.90970127726477e-28	0.585228994985953	0.168	0.088	7.29715955055643e-24	MN1	AT5G52890	AT5G52890			AT hook motif-containing protein
1.95118537446272e-28	0.548171115638188	0.266	0.166	7.45567443435949e-24	MN1	AT5G06160	ATO	ATROPOS	Encodes a protein with similarity to pre-mRNA splicing factor SF3a60 that is involved in gametic cell fate determination. Loss of function results in the ectopic expression of egg cell makers suggesting a role in restriction of gametic cell fate. Expressed strongly in gametophytes and weakly in sporophytes.	splicing factor-related	ATO
2.52909202988159e-28	0.613726984852451	0.169	0.087	9.66391355538056e-24	MN1	ATCG00190	RPOB	RNA polymerase subunit beta	Chloroplast DNA-dependent RNA polymerase B subunit. The transcription of this gene is regulated by a nuclear encoded RNA polymerase. This gene has been transferred to mitochondrial genome during crucifer evolution.	RNA polymerase subunit beta	RPOB
2.61842129448191e-28	0.42137482362222	0.108	0.045	1.00052496083448e-23	MN1	AT3G49725	AT3G49725			GTP-binding protein; HflX
2.67324249317985e-28	0.746147365386483	0.234	0.145	1.02147268906895e-23	MN1	AT3G44713	AT3G44713
2.69649861833264e-28	0.476718735896521	0.257	0.153	1.03035908705108e-23	MN1	AT5G66540	AT5G66540
2.92362869013748e-28	0.416855281176557	0.421	0.295	1.11714775878843e-23	MN1	AT1G43170	RP1	ribosomal protein 1	Encodes a cytoplasmic ribosomal protein. The mRNA is cell-to-cell mobile.	ribosomal protein 1	ARP1; emb2207; RP1; RPL3A
3.17351655574605e-28	0.45921852240241	0.307	0.196	1.21263241111612e-23	MN1	AT1G01100	AT1G01100		Co-orthologous gene of large ribosomal subunit protein RPP1.	60S acidic ribosomal protein family	RPP1.1; RPP1A
3.37095122160619e-28	0.38346477599299	0.141	0.066	1.28807417128794e-23	MN1	AT5G40770	PHB3	prohibitin 3	prohibitin 3	prohibitin 3	ATPHB3; EER3; PHB3
3.61194181496143e-28	0.461820945871576	0.195	0.106	1.38015908691491e-23	MN1	AT1G74060	AT1G74060			Ribosomal protein L6 family protein
3.69685501856699e-28	0.453333407479778	0.124	0.056	1.41260527114463e-23	MN1	AT4G25670	AT4G25670				DOB1
3.91445460132979e-28	0.570993772965205	0.322	0.217	1.49575224771413e-23	MN1	AT1G13120	GLE1				AtGLE1; emb1745; GLE1
4.73311376580093e-28	0.476230670022536	0.249	0.149	1.80857010105019e-23	MN1	AT2G45920	AT2G45920			U-box domain-containing protein
4.97250219626107e-28	0.410318383359281	0.139	0.065	1.90004281421332e-23	MN1	AT5G58130	ROS3	REPRESSOR OF SILENCING 3	Encodes ROS3 (repressor of silencing 3); a RNA-binding protein required for DNA demethylation.	RNA-binding (RRM/RBD/RNP motifs) family protein	ROS3
5.51517742396606e-28	0.389455526451397	0.213	0.119	2.10740444547167e-23	MN1	AT2G45135	AT2G45135			RING/U-box superfamily protein
5.66287264118303e-28	0.442540351678288	0.193	0.105	2.16384026492245e-23	MN1	AT5G44180	RLT2	RINGLET 2		Homeodomain-like transcriptional regulator	RLT2
5.83488625251896e-28	0.617094060034693	0.127	0.058	2.22956838595002e-23	MN1	ATMG00830	CCB382	cytochrome C biogenesis 382	cytochrome c biogenesis orf382	cytochrome C biogenesis 382	CCB382
6.57717136829912e-28	0.376479365428936	0.252	0.147	2.51320295154078e-23	MN1	AT1G04270	RPS15	cytosolic ribosomal protein S15	Encodes cytosolic ribosomal protein S15.	cytosolic ribosomal protein S15	RPS15
7.0110908774103e-28	0.471891232746869	0.197	0.109	2.67900793516725e-23	MN1	AT2G48160	AT2G48160		HUA and HUA-LIKE (HULK) genes act redundantly to regulate a subset of essential genes; with some (or all) family members also having specific functions.	Tudor/PWWP/MBT domain-containing protein	HULK2; SL3
7.51977465589026e-28	0.523012365587873	0.15	0.076	2.87338109376223e-23	MN1	AT3G15460	AT3G15460		Encodes one of two Arabidopsis orthologs of yeast BRX1; a protein involved in maturation of the large ribosomal subunit. The proteins are mainly localized in nucleolus. Mutant plants are affected in pre-rRNA processing.	Ribosomal RNA processing Brix domain protein	atBRX1-1
7.8146419444442e-28	0.471295728839747	0.179	0.094	2.98605283339157e-23	MN1	AT2G33210	HSP60-2	heat shock protein 60-2	Involved in the RNA splicing of rpl2 and ccmFC introns in mitochondria.	heat shock protein 60-2	HSP60; HSP60-2
7.99639867453768e-28	0.584866752843664	0.209	0.12	3.05550389752759e-23	MN1	AT2G03820	NMD3	Nonsense-Mediated mRNA Decay 3	Encodes a protein involved in the nuclear export of the 60S ribosomal subunit and formation of the secondary cell wall.	nonsense-mediated mRNA decay NMD3 family protein	AtNMD3; NMD3
8.58213709806918e-28	0.507699094985422	0.343	0.229	3.27932040654321e-23	MN1	ATCG00400	TRNL.1		tRNA-Leu		TRNL.1
8.58987651219371e-28	0.50539997620263	0.169	0.088	3.28227771407434e-23	MN1	AT5G04220	SYTC			Calcium-dependent lipid-binding (CaLB domain) family protein	ATSYTC; NTMC2T1.3; NTMC2TYPE1.3; SYT3; SYTC
8.66163970858995e-28	0.517158656723991	0.235	0.139	3.3096991490493e-23	MN1	AT2G02160	AT2G02160			CCCH-type zinc finger family protein	AtC3H17; C3H17
8.86328294140648e-28	0.512679414206962	0.256	0.155	3.38674904474083e-23	MN1	novel-Chr2-coding-74	NA	NA	NA	NA	NA
8.98133896036343e-28	0.398642709185677	0.127	0.057	3.43185943014447e-23	MN1	AT2G47640	AT2G47640			Small nuclear ribonucleoprotein family protein
9.84183944230221e-28	0.551335550718751	0.222	0.128	3.7606652692981e-23	MN1	AT5G58140	PHOT2	phototropin 2	Membrane-bound protein serine/threonine kinase that functions as blue light photoreceptor in redundancy with PHO1. Involved in stomatal opening; chloroplast movement and phototropism. Mediates blue light-induced growth enhancements. PHOT1 and PHOT2 mediate blue light-dependent activation of the plasma membrane H+-ATPase in guard cell protoplasts. PHOT2 possesses two LOV (LOV1 and LOV2; for light-…	phototropin 2	AtPHOT2; NPL1; PHOT2
9.96310013739469e-28	0.574108015454281	0.209	0.12	3.80700019349989e-23	MN1	AT2G23740	SUVR5	SU(VAR)3-9-RELATED protein 5	Encodes a SET-domain protein SUVR5 that mediates H3K9me2 deposition and silencing at stimulus response genes in a DNA methylation-independent manner.	nucleic acid binding;sequence-specific DNA binding transcription factors;zinc ion binding	SUVR5
1.02047845515041e-27	0.417850010755358	0.182	0.095	3.89935022497523e-23	MN1	AT5G51200	EMB3142	EMBRYO DEFECTIVE 3142	Originally identified as EDS4; enhanced disease sensitive phenotype and subsequently cloned and identified as NUCLEOPORIN205. Affects circadian clock and downstream genes including those involved in defense response.	Protein of unknown function (DUF3414)	EDS4; EMB3142
1.02944653394834e-27	0.459719828917494	0.319	0.206	3.93361815086999e-23	MN1	AT2G37190	AT2G37190			Ribosomal protein L11 family protein
1.04871658803559e-27	0.335638036308438	0.108	0.046	4.0072509545428e-23	MN1	AT2G25720	AT2G25720
1.27840950964097e-27	0.520606447110261	0.207	0.117	4.88493057728913e-23	MN1	AT1G79550	PGK	phosphoglycerate kinase	Encodes cytosolic phosphoglycerate kinase (PGK3). Expression studies in PGK mutants showed that PGK1 and PGK3 were down-regulated in pgk3.2 and pgk1.1; respectively. These results indicate that the down-regulation of photosynthetic activity could be a plant strategy when glycolysis is impaired to achieve metabolic adjustment and optimize growth.	phosphoglycerate kinase	PGK; PGK3; PGKc
1.28304810354405e-27	0.664507653919639	0.175	0.094	4.90265510845216e-23	MN1	AT3G19240	AT3G19240			Vacuolar import/degradation; Vid27-related protein
1.41397396404359e-27	0.644134313501778	0.253	0.161	5.40293591400696e-23	MN1	AT1G10720	AT1G10720			BSD domain-containing protein
1.44167049615854e-27	0.707370796369208	0.256	0.157	5.5087671328714e-23	MN1	ATCG00540	PETA	photosynthetic electron transfer A	Encodes cytochrome f apoprotein; involved in photosynthetic electron transport chain; encoded by the chloroplast genome and is transcriptionally repressed by a nuclear gene HCF2.	photosynthetic electron transfer A	PETA
1.53839149428689e-27	0.366557262164289	0.103	0.043	5.87834773881965e-23	MN1	AT2G40950	BZIP17		bZIP17 appears to regulate transcription as part of a salt and osmotic stress response. zip17 mutants show enhanced inhibition of primary root elongation in response to NaCl. Several salt-responsive genes; such as ATHB-7 show a reduced transcriptional response to a salt treatment in zip17 mutant seedlings. myc:bZIP17 undergoes proteolytic processing in salt-treated wild type seedlings; but not in…	Basic-leucine zipper (bZIP) transcription factor family protein	BZIP17
1.69905426416873e-27	0.498136625985007	0.36	0.246	6.49225624881513e-23	MN1	AT4G18100	AT4G18100			Ribosomal protein L32e
1.77939237684189e-27	0.684378830408665	0.161	0.085	6.79923621115054e-23	MN1	AT3G17715	AT3G17715		Probably not a pseudogene based on evidence for transcription (RNA-seq) and translation (Ribo-seq) described in PMID:27791167		SAMDC5
1.83713280088731e-27	0.434422755576901	0.122	0.055	7.0198681454705e-23	MN1	AT5G48960	AT5G48960			HAD-superfamily hydrolase; subfamily IG; 5'-nucleotidase
1.84142806715471e-27	0.362092433313094	0.102	0.042	7.03628078740487e-23	MN1	AT5G55120	VTC5	VITAMIN C DEFECTIVE 5	Encodes a GDP-L-galactose phosphorylase; with similar biochemical properties as VTC2.	galactose-1-phosphate guanylyltransferase (GDP)s;GDP-D-glucose phosphorylases;quercetin 4'-O-glucosyltransferases	VTC5
2.62824839151425e-27	0.329374518704132	0.11	0.047	1.00427999288151e-22	MN1	AT5G46560	AT5G46560
2.97718451928645e-27	0.574686433456118	0.212	0.123	1.13761197666455e-22	MN1	AT3G43230	AT3G43230			RING/FYVE/PHD-type zinc finger family protein
3.03603776670491e-27	0.589071674864641	0.15	0.075	1.16010039103561e-22	MN1	AT3G58600	AT3G58600			Adaptin ear-binding coat-associated protein 1 NECAP-1
3.19100506633608e-27	0.484999554769747	0.272	0.167	1.21931494589768e-22	MN1	AT3G18740	RLK902	receptor-like kinase 902	The gene encodes a putative leucine-rich repeat (LRR)Receptor-like kinase (RLK).	Ribosomal protein L7Ae/L30e/S12e/Gadd45 family protein	RPL30C
3.22042197157912e-27	0.369709707168344	0.112	0.048	1.2305554395601e-22	MN1	AT4G28440	AT4G28440			Nucleic acid-binding; OB-fold-like protein
3.30162621866443e-27	0.374794469810119	0.152	0.074	1.26158439441387e-22	MN1	AT3G55010	PUR5		encoding phosphoribosylformylglycinamidine cyclo-ligase (syn. AIR synthetase)that phosphorylates 5-phosphoribosyl-N-formylglycinamidine (FGAM) to form 5-aminoimidazole ribonucleotide (AIR)	phosphoribosylformylglycinamidine cyclo-ligase; chloroplast / phosphoribosyl-aminoimidazole synthetase / AIR synthase (PUR5)	ATPURM; EMB2818; PUR5
3.36447941391766e-27	0.619340516535223	0.229	0.14	1.28560122885208e-22	MN1	AT5G62640	ELF5	EARLY FLOWERING 5	nuclear targeted protein involved in flowering time regulation that affects flowering time independent of FLC	proline-rich family protein	AtELF5; ELF5
3.58378918239116e-27	0.717445258911642	0.258	0.168	1.36940168448349e-22	MN1	AT2G22010	RKP	related to KPC1	Encodes a protein predicted to act as a RING E3 ubiquitin ligase. It appears to regulate the stability of the KRP1/ICK1 cyclin dependent kinase inhibitor. Induced by beet severe curly virus (BSCTV) C4 protein.	related to KPC1	RKP
3.92026506605206e-27	0.495947067262209	0.412	0.294	1.49797248438915e-22	MN1	AT1G80930	AT1G80930			MIF4G domain-containing protein / MA3 domain-containing protein
4.29292703591623e-27	0.529482329704217	0.212	0.121	1.64037034969395e-22	MN1	AT3G02220	AT3G02220
4.52999218527186e-27	0.47372927167187	0.391	0.276	1.73095531391423e-22	MN1	AT3G06700	AT3G06700			Ribosomal L29e protein family
4.82332272198381e-27	0.412370014413632	0.447	0.322	1.84303984529723e-22	MN1	AT2G34480	AT2G34480		Encodes a nuclear localized member of the ribosomal L18ae/LX protein family. Loss of function mutations show reduced transmission through the gametophytes and embryo lethality.	Ribosomal protein L18ae/LX family protein	L18aB; RPL18aB
4.97776766080159e-27	0.272541809092936	0.104	0.043	1.90205480086889e-22	MN1	AT4G27380	AT4G27380
5.26847818385455e-27	0.37825771502671	0.124	0.056	2.01313819883266e-22	MN1	AT5G61330	AT5G61330			rRNA processing protein-related
5.42673087991864e-27	0.445940515512556	0.145	0.071	2.07360813652571e-22	MN1	AT5G65860	AT5G65860			ankyrin repeat family protein
5.53030110023773e-27	0.650280461004129	0.35	0.244	2.11318335341184e-22	MN1	ATCG00740	RPOA	RNA polymerase subunit alpha	RNA polymerase alpha subunit	RNA polymerase subunit alpha	RPOA
6.2681848114056e-27	0.389809159783594	0.141	0.068	2.39513609828619e-22	MN1	AT5G18180	AT5G18180			H/ACA ribonucleoprotein complex; subunit Gar1/Naf1 protein
6.44714272354244e-27	0.511930739808821	0.133	0.063	2.4635177060928e-22	MN1	ATCG01050	NDHD		Represents a plastid-encoded subunit of a NAD(P)H dehydrogenase complex. Its mRNA is edited at four positions. Translation data is not available for this gene.	NADH-Ubiquinone/plastoquinone (complex I) protein	NDHD
6.47452051874498e-27	0.36634471544124	0.112	0.049	2.47397903541764e-22	MN1	AT5G17270	AT5G17270			Protein prenylyltransferase superfamily protein
9.0728115713326e-27	0.348115160311511	0.107	0.045	3.4668120295219e-22	MN1	AT5G48120	MET18	homolog of yeast MET18		ARM repeat superfamily protein	ASI3; MET18; MMS19
1.08817277008886e-26	0.72207699621192	0.223	0.137	4.15801697178655e-22	MN1	AT5G59950	AT5G59950			RNA-binding (RRM/RBD/RNP motifs) family protein	ALY1
1.13975368238249e-26	0.528988614197849	0.228	0.134	4.35511279575175e-22	MN1	AT4G26870	AT4G26870			Class II aminoacyl-tRNA and biotin synthetases superfamily protein
1.30421013423559e-26	0.352141838084065	0.116	0.051	4.9835173439276e-22	MN1	AT1G67170	AT1G67170		Coiled coil domain protein required for phase separation of FCA.		FLL2
1.48191102297106e-26	0.447572433585925	0.299	0.192	5.66253020987472e-22	MN1	AT1G64790	ILA	ILITYHIA	ILITHYIA (ILA) is a HEAT repeat protein involved in plant immunity. The gene is also involved in systemic acquired resistance induced by P. syringae expressing avrRps4. Loss-of-function mutants of ILA caused pleiotropic defects in the mutant plants. The mutant plants are smaller in size and the leaves are serrated and yellow to light green in color. Required for bacterium-triggered stomatal closu…	ILITYHIA	ILA; NOXY7
1.58071894829304e-26	0.356085042337167	0.132	0.062	6.04008517332254e-22	MN1	AT3G52040	AT3G52040
1.661950007265e-26	0.507041576517265	0.205	0.117	6.35047717276028e-22	MN1	AT5G59420	ORP3C	OSBP(oxysterol binding protein)-related protein 3C		OSBP(oxysterol binding protein)-related protein 3C	ORP3C
1.74914644791415e-26	0.377350379294511	0.148	0.073	6.68366349212476e-22	MN1	AT5G27750	AT5G27750			F-box/FBD-like domains containing protein
1.83480978500847e-26	0.427775640939431	0.116	0.052	7.01099166949588e-22	MN1	AT1G73840	ESP1	ENHANCED SILENCING PHENOTYPE 1	Resembles the CstF64 family of RNA processing factors that are conserved between yeast and mammals. In mammals; CstF64 is a component of the CstF complex which is required for mRNA 3'end formation along with other factors.	hydroxyproline-rich glycoprotein family protein	ESP1
2.14579688915916e-26	0.459159447385011	0.136	0.066	8.19930449316607e-22	MN1	AT3G19360	AT3G19360			Zinc finger (CCCH-type) family protein
2.21541921591912e-26	0.718002626787427	0.307	0.207	8.46533836594854e-22	MN1	novel-ChrC-noncoding-32	NA	NA	NA	NA	NA
2.23883776514275e-26	0.323888925380877	0.114	0.05	8.55482298438698e-22	MN1	AT1G14060	AT1G14060			GCK domain-containing protein
2.60008601844467e-26	0.408794300973581	0.152	0.076	9.93518868507892e-22	MN1	AT2G31150	AT2G31150			ATP binding;ATPases; coupled to transmembrane movement of ions; phosphorylative mechanism
2.90389242776552e-26	0.474815044447228	0.199	0.112	1.10960633557348e-21	MN1	AT2G21270	UFD1	ubiquitin fusion degradation 1		ubiquitin fusion degradation 1	UFD1
2.98476394912457e-26	0.465869108509296	0.217	0.126	1.14050815259999e-21	MN1	AT4G15730	AT4G15730			CW-type Zinc Finger
3.30100061718809e-26	0.334190047522721	0.115	0.051	1.26134534583374e-21	MN1	AT5G06190	AT5G06190
3.83278603192238e-26	0.418619385154098	0.177	0.094	1.46454587065786e-21	MN1	AT3G11400	EIF3G1	eukaryotic translation initiation factor 3G1	One of the 2 genes that code for the G subunit of eukaryotic initiation factor 3 (EIF3). The mRNA is cell-to-cell mobile.	eukaryotic translation initiation factor 3G1	ATEIF3G1; EIF3G1
3.91323304908041e-26	0.33417339913684	0.112	0.049	1.49528548038412e-21	MN1	AT1G21690	EMB1968	embryo defective 1968		ATPase family associated with various cellular activities (AAA)	EMB1968; RFC4
4.31002756927996e-26	0.428205655331567	0.175	0.093	1.64690463449757e-21	MN1	AT3G10740	ASD1	alpha-L-arabinofuranosidase 1	Encodes a bifunctional alpha-l-arabinofuranosidase/beta-d-xylosidase that belongs to family 51 of glycoside hydrolases. It may be involved in cell wall modification.	alpha-L-arabinofuranosidase 1	ARAF; ARAF1; ASD1; ATASD1
4.40630361049516e-26	0.498991331337036	0.223	0.132	1.68369267260631e-21	MN1	AT2G20420	AT2G20420			ATP citrate lyase (ACL) family protein
4.68824438390782e-26	0.406951943976004	0.204	0.115	1.79142506153502e-21	MN1	AT1G10320	AT1G10320			Zinc finger C-x8-C-x5-C-x3-H type family protein
4.68904450083005e-26	0.670782024356336	0.296	0.205	1.79173079421217e-21	MN1	AT3G52220	AT3G52220
5.2585509697489e-26	0.502753727103081	0.155	0.081	2.00934491105075e-21	MN1	AT5G17090	AT5G17090			Cystatin/monellin superfamily protein
5.99246009450887e-26	0.538533592272657	0.172	0.093	2.28977892671279e-21	MN1	AT1G22280	PAPP2C	phytochrome-associated protein phosphatase type 2C	Encodes a phytochrome-associated protein; PAPP2C (phytochrome-associated protein phosphatase type 2C). PAPP2C interacts in the nucleus with phyA (phytochrome A) and phyB. Functions as a regulator of phytochrome-interacting factor PIF3 by dephosphorylating phytochromes in the nucleus.	phytochrome-associated protein phosphatase type 2C	PAPP2C
6.07328134001839e-26	0.46232062079498	0.196	0.109	2.32066153283443e-21	MN1	AT4G00160	AT4G00160			F-box/RNI-like/FBD-like domains-containing protein
8.15266646169293e-26	0.486913845903119	0.194	0.11	3.11521538167749e-21	MN1	AT3G21430	ALY3	ALWAYS EARLY 3			ALY3; ATALY3
8.69122076802001e-26	0.500940807246856	0.222	0.131	3.32100236766813e-21	MN1	AT3G05780	LON3	lon protease 3	Encodes a member of the Lon protease-like proteins (Lon1/At5g26860; Lon2/At5g47040; Lon3/At3g05780; Lon4/At3g05790). Lon is a multifunctional ATP-dependent protease which exists in bacteria; archaea and within organelles in eukaryotic cells. Lon proteases are responsible for the degradation of abnormal; damaged and unstable proteins.	lon protease 3	LON3
9.32843570543268e-26	0.275979425806623	0.118	0.052	3.56448856740288e-21	MN1	AT4TE17030	NA	NA	NA	NA	NA
9.93000767271464e-26	0.367098192301611	0.116	0.053	3.79435523182099e-21	MN1	AT3G12380	ARP5	actin-related protein 5	Encodes a gene similar to actin-related proteins in other organisms. Member of nuclear ARP gene family.	actin-related protein 5	ARP5; ATARP5
1.00296470536638e-25	0.559313039632156	0.249	0.157	3.83242843567547e-21	MN1	AT3G13445	TBP1	TATA binding protein 1	TBP (TATA binding protein) associates with TAF(II)s (TBP-associated factors) to form the TFIID general transcription factor complex	TATA binding protein 1	TBP1; TFIID-1
1.05785155519289e-25	0.48433245780501	0.157	0.082	4.04215657754753e-21	MN1	AT4G27420	ABCG9	ATP-binding cassette G9		ABC-2 type transporter family protein	ABCG9
1.12523172162709e-25	0.474990858764426	0.195	0.109	4.29962293150926e-21	MN1	AT4G26840	SUMO1	small ubiquitin-like modifier 1	Encodes a small ubiquitin-like modifier (SUMO) polypeptide that becomes covalently attached to various intracellular protein targets; much like ubiquitination; leading to post-translational modification of those targets.	small ubiquitin-like modifier 1	ATSUMO1; SUM1; SUMO 1; SUMO1
1.20175105076381e-25	0.429235156803519	0.125	0.059	4.59201094007361e-21	MN1	AT1G57700	AT1G57700			Protein kinase superfamily protein
1.26541117303394e-25	0.486039219380912	0.519	0.402	4.83526263328001e-21	MN1	AT1G55860	UPL1	ubiquitin-protein ligase 1	encodes a ubiquitin-protein ligase containing a HECT domain. There are six other HECT-domain UPLs in Arabidopsis.	ubiquitin-protein ligase 1	UPL1
1.32175934122364e-25	0.359671499894361	0.117	0.053	5.05057461874964e-21	MN1	AT5G35430	AT5G35430			Tetratricopeptide repeat (TPR)-like superfamily protein	NOT10
1.43631615499116e-25	0.529329627315465	0.227	0.136	5.48830765983671e-21	MN1	AT2G14120	DRP3B	dynamin related protein	Encodes a dynamin related protein. DRPs are self-assembling GTPasse involved in fission and fusion of membranes. DRP3B functions in mitochondrion and peroxisome fission in combination with DRP3A.	dynamin related protein	DRP3B
1.44370311904383e-25	0.360440636650422	0.133	0.063	5.51653398817838e-21	MN1	AT4G30220	RUXF	small nuclear ribonucleoprotein F		small nuclear ribonucleoprotein F	RUXF; SMFA
1.45975890514749e-25	0.532270593769629	0.154	0.081	5.57788475245908e-21	MN1	AT3G03860	APRL5	APR-like 5	Encodes a protein disulfide isomerase-like (PDIL) protein; a member of a multigene family within the thioredoxin (TRX) superfamily. This protein also belongs to the adenosine 5'-phosphosulfate reductase-like (APRL) group. The mRNA is cell-to-cell mobile.	APR-like 5	APRL5; ATAPRL5
1.50017270119078e-25	0.418272373197146	0.129	0.061	5.73230990852007e-21	MN1	AT4G14350	AT4G14350			AGC (cAMP-dependent; cGMP-dependent and protein kinase C) kinase family protein	NDR1
1.78247819147703e-25	0.278018058602529	0.127	0.059	6.81102741745289e-21	MN1	novel-Chr3-noncoding-253	NA	NA	NA	NA	NA
1.78461821704249e-25	0.444975086672813	0.305	0.197	6.81920466914106e-21	MN1	AT2G36160	AT2G36160			Ribosomal protein S11 family protein
1.79968191553579e-25	0.438661331747065	0.4	0.288	6.8767645674538e-21	MN1	AT3G62250	UBQ5	ubiquitin 5		ubiquitin 5	UBQ5
1.99249248789144e-25	0.423347571512048	0.134	0.065	7.613513045482e-21	MN1	AT2G26590	RPN13	regulatory particle non-ATPase 13		regulatory particle non-ATPase 13	RPN13
2.03481392440785e-25	0.505753119551564	0.376	0.265	7.77522748655484e-21	MN1	AT2G18020	EMB2296	embryo defective 2296		Ribosomal protein L2 family	EMB2296
2.07846334131836e-25	0.560623005168866	0.138	0.069	7.94201627351159e-21	MN1	AT5G17300	RVE1	REVEILLE 1	Myb-like transcription factor that regulates hypocotyl growth by regulating free auxin levels in a time-of-day specific manner.	Homeodomain-like superfamily protein	RVE1
2.30903981912962e-25	0.5634886661677	0.143	0.073	8.82307205287618e-21	MN1	AT1G62300	WRKY6		Encodes a transcription factor WRKY6. Regulates Phosphate1 (Pho1) expression in response to low phosphate (Pi) stress.	WRKY family transcription factor	ATWRKY6; WRKY6
2.40877264613116e-25	0.501000048278261	0.131	0.063	9.20416115813178e-21	MN1	AT5G66870	ASL1	ASYMMETRIC LEAVES 2-like 1	Encodes LOB domain protein whose overexpression results in KNOX gene repression. Overexpression also results in plants with hyponastic leaves; downward pointing flowers and reduced apical dominance. May be involved in the transcriptional regulation of the homeobox gene BP (brevipedicellus) during lateral organ differentiation. Acts together with AS2 in proximal-distal symmetry determination.	ASYMMETRIC LEAVES 2-like 1	ASL1; LBD36
2.41534373521357e-25	0.516703778844724	0.287	0.183	9.22926994662457e-21	MN1	AT3G22230	AT3G22230			Ribosomal L27e protein family
2.55145209113794e-25	0.608735408718692	0.32	0.222	9.7493535854472e-21	MN1	AT5G47690	AT5G47690		One of 5 PO76/PDS5 cohesion cofactor orthologs of Arabidopsis.	binding	AtPDS5A; PDS5; PDS5A
2.73191584854361e-25	0.318736918379734	0.128	0.06	1.043892364887e-20	MN1	AT1G67780	AT1G67780			Zinc-finger domain of monoamine-oxidase A repressor R1 protein	DDR3
3.05697372684139e-25	0.386852173421202	0.106	0.046	1.16810023076336e-20	MN1	AT1G53460	AT1G53460
3.1491506450213e-25	0.297976175745579	0.159	0.081	1.20332195296909e-20	MN1	AT5G34780	AT5G34780		Putative ketopantoate reductase (KPR). This enzyme is speculated to be the missing enzyme in the biosynthesis of pantothenate.	Thiamin diphosphate-binding fold (THDP-binding) superfamily protein
3.23599994180831e-25	0.444936945915973	0.116	0.053	1.23650793776438e-20	MN1	AT3G51780	BAG4	BCL-2-associated athanogene 4	A member of Arabidopsis BAG (Bcl-2-associated athanogene) proteins; plant homologs of mammalian regulators of apoptosis. BD domain of ATBAG4 had highest similarity to human DB domain of BAG protein. Plant BAG proteins are multi-functional and remarkably similar to their animal counterparts; as they regulate apoptotic-like processes ranging from pathogen attack; to abiotic stress; to plant develop…	BCL-2-associated athanogene 4	ATBAG4; BAG4
3.25569460599756e-25	0.504033466475226	0.204	0.119	1.24403346589773e-20	MN1	AT5G49930	emb1441	embryo defective 1441		zinc knuckle (CCHC-type) family protein	emb1441
3.34087271628662e-25	0.400801023254059	0.12	0.056	1.27658087362028e-20	MN1	AT5G58590	RANBP1	RAN binding protein 1	Encodes a Ran-binding protein 1 homolog (RanBP1).	RAN binding protein 1	RANBP1
3.39916500356431e-25	0.438489755697502	0.161	0.085	1.29885493951196e-20	MN1	AT5G12230	MED19A				MED19A
3.51080269898326e-25	0.593420615417027	0.461	0.39	1.34151281930849e-20	MN1	AT1G66580	SAG24	senescence associated gene 24		senescence associated gene 24	RPL10C; SAG24
3.51770352690892e-25	0.625297323520863	0.217	0.131	1.34414969466717e-20	MN1	AT3G52660	AT3G52660			RNA-binding (RRM/RBD/RNP motifs) family protein
4.05638666661029e-25	0.448928590922754	0.241	0.147	1.54998590917846e-20	MN1	AT2G16640	TOC132	multimeric translocon complex in the outer envelope membrane 132		multimeric translocon complex in the outer envelope membrane 132	AIC1; ATTOC132; TOC132
4.10591100832159e-25	0.356468613786376	0.108	0.048	1.56890965538976e-20	MN1	AT5G07970	AT5G07970			dentin sialophosphoprotein-related
4.9459047674407e-25	0.545798181427011	0.235	0.145	1.88987967068676e-20	MN1	AT5G64200	SC35	ortholog of human splicing factor SC35	encodes an SC35-like splicing factor of 35 kD localized to the nuclear specks.	ortholog of human splicing factor SC35	At-SC35; ATSC35; SC35
5.57874006826674e-25	0.549081010182755	0.197	0.115	2.1316923674854e-20	MN1	AT5G08110	AT5G08110		Plays a role in the maintenance of genome stability and the repair of aberrant replication intermediates in the root meristem. Is involved with RAD1; FAN1; and RECQ4A in the repair of DNA CLs.	nucleic acid binding;ATP-dependent helicases;ATP binding;helicases;ATP-dependent helicases	HRQ1
6.96621947946727e-25	0.614919498724082	0.224	0.136	2.66186212529924e-20	MN1	AT1G30580	AT1G30580			GTP binding	EngD-1
7.22387875792326e-25	0.388807235294242	0.123	0.058	2.76031631219006e-20	MN1	AT1G23950	AT1G23950			Protein of unknown function (DUF626)
7.57174455842302e-25	0.660958451259637	0.197	0.117	2.89323931321902e-20	MN1	AT3G25910	AT3G25910		C2H2-type zinc finger protein involved in salt tolerance. Induced by salt stress.	Protein of unknown function (DUF1644)	SIZ1
8.8932772205199e-25	0.62771037828898	0.33	0.229	3.39821015873286e-20	MN1	AT1G29418	AT1G29418
1.03522041804309e-24	0.5648793553761	0.151	0.08	3.95568073938446e-20	MN1	AT5G53750	AT5G53750			CBS domain-containing protein
1.09549086286958e-24	0.439932702313945	0.219	0.13	4.18598013611093e-20	MN1	AT1G11240	AT1G11240
1.35603584410773e-24	0.535998429918676	0.143	0.074	5.18154856392004e-20	MN1	AT1G01260	AT1G01260		bHLH13 interacts with JAZ proteins; and functions redundantly with bHLH3; bHLH14 and bHLH17 to negatively regulate jasmonate responses.	basic helix-loop-helix (bHLH) DNA-binding superfamily protein	bHLH013; bHLH13; JAM2
1.47442971611511e-24	0.414307047392658	0.186	0.104	5.63394338824744e-20	MN1	AT3G57570	AT3G57570			ARM repeat superfamily protein
1.82471157839923e-24	0.586242203759097	0.252	0.163	6.97240541222131e-20	MN1	AT4G02720	AT4G02720		Encodes an ortholog of NKAP (NF-kB activating protein); that interacts with splicing and ribosome biogenesis proteins; colocalizes with the 45S rDNA at the nucleolar organizer regions (NORs) and negatively regulates 45S rDNA expression.		MAS2
1.83685916670019e-24	0.458496914654449	0.157	0.082	7.01882256187808e-20	MN1	AT5G41190	AT5G41190		Encodes a cytoplasmic protein with RNA endonuclease activity. Mutants display aberrant RNA processing and male and female gametophyte development.		AtNOB1; NOB1
2.13017947925328e-24	0.379854756918506	0.122	0.058	8.1396288081747e-20	MN1	AT1G79190	AT1G79190			ARM repeat superfamily protein
2.27099604858539e-24	0.636484401961238	0.299	0.207	8.67770300124965e-20	MN1	AT1G73960	TAF2	TBP-associated factor 2		TBP-associated factor 2	TAF2
2.73904529618405e-24	0.621318168063898	0.339	0.247	1.04661659812489e-19	MN1	AT2G18960	HA1	H( )-ATPase 1	Encodes a plasma membrane proton ATPase. Mutants have a reduced ability to close their stomata in response to drought and are affected in stomatal but not seed responsiveness to ABA. The mRNA is cell-to-cell mobile.	H(+)-ATPase 1	AHA1; HA1; OST2; PMA
2.90850739083146e-24	0.349013946450478	0.103	0.045	1.11136975911061e-19	MN1	AT3G09720	AT3G09720			P-loop containing nucleoside triphosphate hydrolases superfamily protein	AtRH57; RH57
3.09415579019672e-24	0.353407306221214	0.103	0.045	1.18230786899207e-19	MN1	AT1G09520	AT1G09520
3.94803776082778e-24	0.365004322755291	0.116	0.054	1.5085847087899e-19	MN1	AT4G15715	AT4G15715			Proteinase inhibitor I25; cystatin; conserved region
4.57197399417665e-24	0.386007107057854	0.125	0.06	1.74699698291484e-19	MN1	AT3G04980	AT3G04980			DNAJ heat shock N-terminal domain-containing protein
4.66463045243855e-24	0.636854779374246	0.26	0.174	1.78240194218129e-19	MN1	AT5G19400	SMG7		Encodes SMG7; a protein that possesses an evolutionarily conserved EST1 domain and exhibits strong homology to human SMG6 (EST1A) and SMG7 (EST1C) proteins. SMG7 plays an evolutionarily conserved role in nonsense-mediated RNA decay (NMD). Required for exit from meiosis. Hypomorphic smg7 alleles render mutant plants sterile by causing an unusual cell-cycle arrest in anaphase II that is characteriz…	Telomerase activating protein Est1	SMG7
4.78279058318641e-24	0.512422777575113	0.184	0.106	1.82755210974136e-19	MN1	AT2G19390	AT2G19390
4.992065028318e-24	0.397620740790306	0.144	0.073	1.90751796797059e-19	MN1	AT4G18040	EIF4E	eukaryotic translation initiation factor 4E	eIF4E protein. The cum1 mutation affects the local spreading of CMV within the inoculated leaf; delaying accumulation of cucumber mosaic virus coat protein.	eukaryotic translation initiation factor 4E	AT.EIF4E1; CUM1; EIF4E; eIF4E1
5.10691176225435e-24	0.414543381984121	0.135	0.067	1.95140205347501e-19	MN1	AT3G19840	PRP40C	pre-mRNA-processing protein 40C	Binds the carboxyl-terminal domain (CTD) of the largest subunit of RNA polymerase II and functions as a scaffold for RNA processing machineries.	pre-mRNA-processing protein 40C	ATPRP40C; CA150; PRP40; PRP40C
5.32645286588043e-24	0.414402901844743	0.201	0.117	2.03529090458157e-19	MN1	AT3G54540	ABCF4	ATP-binding cassette F4	member of GCN subfamily	general control non-repressible 4	ABCF4; ATGCN4; GCN4
5.33660043631523e-24	0.5577805581995	0.237	0.147	2.03916839272041e-19	MN1	AT1G26110	DCP5	decapping 5	Encodes Decapping 5; required for mRNA decapping; P-body formation and translational repression during postembryonic development.	decapping 5	DCP5
5.90206306139849e-24	0.39381529898606	0.169	0.091	2.25523731639098e-19	MN1	AT2G09990	AT2G09990			Ribosomal protein S5 domain 2-like superfamily protein
5.95460569273187e-24	0.325801337466054	0.104	0.046	2.27531438124978e-19	MN1	AT1G63780	IMP4		Small nucleolar ribonucleoprotein protein involved in ribosomal RNA processing. Located in nucleolus and cajal bodies.	Ribosomal RNA processing Brix domain protein	IMP4
5.96732901964152e-24	0.469824089277725	0.185	0.104	2.28017609169522e-19	MN1	AT2G41470	AT2G41470
6.57812197568754e-24	0.541655084869965	0.133	0.066	2.51356618812997e-19	MN1	ATMG00690	ORF240A				ORF240A
6.5798818589056e-24	0.361895038421609	0.156	0.081	2.51423865710642e-19	MN1	AT3G56090	FER3	ferritin 3	Encodes FERRITIN 3; AtFER3. Ferritins are a class of 24-mer multi-meric proteins found in all kingdoms of life. Function as the main iron store in mammals. Evidence suggests that Arabidopsis ferritins are essential to protect cells against oxidative damage; but they do not constitute the major iron pool.	ferritin 3	ATFER3; FER3
6.93162425305145e-24	0.50053335455864	0.222	0.136	2.64864294333349e-19	MN1	AT4G38930	AT4G38930			Ubiquitin fusion degradation UFD1 family protein
8.62404722217601e-24	0.429166066387189	0.151	0.079	3.29533468406567e-19	MN1	AT3G49000	AT3G49000			RNA polymerase III subunit RPC82 family protein
8.9415512406814e-24	0.446717468917569	0.192	0.108	3.41665614457677e-19	MN1	AT1G10230	SK18	SKP1-like 18		SKP1-like 18	ASK18; SK18
9.66637524409263e-24	0.640626322361749	0.238	0.15	3.69361864452023e-19	MN1	ATMG01380	RRN5	ribosomal RNA5S	Mitochondrial 5S ribosomal RNA; which is a component of the 50S large subunit of mitochondrial ribosome.		RRN5
1.06907423378458e-23	0.473715443988585	0.365	0.26	4.08503955471425e-19	MN1	AT3G25520	ATL5	ribosomal protein L5	Encodes ribosomal protein L5 that binds to 5S ribosomal RNA and in involved in its export from the nucleus to the cytoplasm. Identified in a screen for enhancers of as1. as1/pgy double mutants show defects in leaf vascular patterning and adaxial cell fate. Double mutant analysis indicates pgy genes function in the same pathway as REV; KAN1 and KAN2.	ribosomal protein L5	ATL5; OLI5; PGY3; RPL5A
1.103544938403e-23	0.54504196406294	0.252	0.164	4.21675556413171e-19	MN1	AT3G57870	SCE1	sumo conjugation enzyme 1	Encodes a SUMO ligase that directs the attachment of the small protein SUMO to target proteins via an isopeptide bond. This enzyme is localized to the nucleus and plants with reduced levels of this protein show higher sensitivity to ABA in root growth inhibition assays. It has high similarity to the yeast UBC9 SUMO ligase and is sometimes referred to by that name.	sumo conjugation enzyme 1	AHUS5; ATSCE1; EMB1637; SCE1; SCE1A
1.1605346980685e-23	0.278106067889934	0.137	0.066	4.43451913478956e-19	MN1	AT3G60840	MAP65-4	microtubule-associated protein 65-4	Encodes MAP65-4; a non-motor microtubule associated protein (MAP) that belongs to the evolutionarily conserved MAP65 family. MAP65-4 specifically associates with the forming mitotic spindle during prophase and with the kinetochore fibers from prometaphase to the end of anaphase. MAP65-4 cross-links microtubules and promotes microtubule bundle elongation.	microtubule-associated protein 65-4	MAP65-4
1.18625085295716e-23	0.384796229391028	0.131	0.064	4.53278313423458e-19	MN1	AT2G32070	AT2G32070		Deadenylase.	Polynucleotidyl transferase; ribonuclease H-like superfamily protein	CAF1k
1.27607424666111e-23	0.421448457166825	0.192	0.11	4.87600730391677e-19	MN1	AT1G16810	AT1G16810
1.42231322684828e-23	0.372152246571001	0.133	0.066	5.43480107110998e-19	MN1	AT1G21380	AT1G21380			Target of Myb protein 1
1.57777783906652e-23	0.529918619401395	0.119	0.059	6.02884690085706e-19	MN1	AT5G49450	bZIP1	basic leucine-zipper 1	Encodes a transcription activator is a positive regulator of plant tolerance to salt; osmotic and drought stresses.	basic leucine-zipper 1	AtbZIP1; bZIP1
2.02257778572691e-23	0.465054136589704	0.367	0.261	7.72847197704109e-19	MN1	AT1G06670	NIH	nuclear DEIH-boxhelicase	nuclear DEIH-box helicase (NIH) encoding a putative RNA and/or DNA helicase homologous to a group of nucleic acid helicases from the DEAD/H family with nuclear DEIH-box helicase (NIH) distinct N- and C-terminal regions that differ from animal DEIH proteins The mRNA is cell-to-cell mobile.	nuclear DEIH-boxhelicase	NIH
2.02848133458492e-23	0.44141326140797	0.103	0.047	7.75103002758245e-19	MN1	AT2G31260	APG9	autophagy 9	Involved in autophagy; the process of vacuolar bulk degradation of cytoplasmic components. Mutant shows accelerated bolting and senescence.	autophagy 9 (APG9)	APG9; ATAPG9; ATG9
2.05383980532708e-23	0.535905778628703	0.206	0.125	7.84792728013531e-19	MN1	AT1G79090	AT1G79090		Encodes a component of the mRNA decapping machinery that is found in complexes with and is phosphorylated by MPK4. The protein can be found in P-bodies after treatment with PAMPs. Pat1 mutants exhibit dwarfism and de-repressed immunity dependent on the immune receptor SUMM2. The pat1 constitutive defense phenotype is suppressed by summ2 such that pat1 summ2 mutants display a wild-type phenotype i…		PAT1
2.08745184732884e-23	0.429077075594317	0.149	0.079	7.97636225382823e-19	MN1	AT4G11790	AT4G11790			Pleckstrin homology (PH) domain superfamily protein
2.29997955824853e-23	0.526863423066974	0.137	0.071	8.78845189002346e-19	MN1	AT5G38200	AT5G38200			Class I glutamine amidotransferase-like superfamily protein
2.3927357369816e-23	0.398108288212581	0.142	0.073	9.14288252458041e-19	MN1	AT2G29080	ftsh3	FTSH protease 3	encodes an FtsH protease that is localized to the mitochondrion	FTSH protease 3	AtFTSH3; FTSH3
2.45382816096168e-23	0.36888751511869	0.122	0.059	9.37632278585069e-19	MN1	AT1G44890	AT1G44890
2.47341274094175e-23	0.545442871406744	0.279	0.187	9.45115742441254e-19	MN1	AT2G35140	AT2G35140			DCD (Development and Cell Death) domain protein
2.54518092968296e-23	0.487241305512257	0.165	0.091	9.72539085041157e-19	MN1	AT5G42150	AT5G42150			Glutathione S-transferase family protein
2.68182671113999e-23	0.42708615401602	0.154	0.082	1.0247528045937e-18	MN1	AT1G03970	GBF4	G-box binding factor 4	encodes a basic leucine zipper G-box binding factor that can bind to G-box motifs only as heterodimers with GBF2 or GBF3. A single amino acid change can confer G-box binding as homodimers.	G-box binding factor 4	GBF4
2.93546936836283e-23	0.378635480839313	0.139	0.071	1.12167220034512e-18	MN1	AT4G39280	AT4G39280			phenylalanyl-tRNA synthetase; putative / phenylalanine--tRNA ligase; putative
3.27433878298911e-23	0.46373509532085	0.224	0.136	1.25115759236797e-18	MN1	AT4G31180	AT4G31180		The IBI1 gene encodes an aspartyl tRNA synthetase (AspRS). In addition; the IBI1 protein acts as a receptor protein of the chemical plant defence activator beta-aminobutyric acid (BABA). Binding of IBI1 to the active R-enantiomer of BABA primes non-canonical defence activity of the AspRS protein against pathogen attack.	Class II aminoacyl-tRNA and biotin synthetases superfamily protein	IBI1
3.73591381321672e-23	0.550378825354922	0.315	0.218	1.42753002716824e-18	MN1	AT3G12810	PIE1	PHOTOPERIOD-INDEPENDENT EARLY FLOWERING 1	Encodes a protein similar to ATP-dependent; chromatin-remodeling proteins of the ISWI and SWI2/SNF2 family. Genetic analyses suggest that this gene is involved in multiple flowering pathways. Mutations in PIE1 results in suppression of FLC-mediated delay of flowering and causes early flowering in noninductive photoperiods independently of FLC. PIE1 is required for expression of FLC in the shoot a…	SNF2 domain-containing protein / helicase domain-containing protein	chr13; PIE1; SRCAP
3.74129292434109e-23	0.387290622168387	0.349	0.243	1.42958543931997e-18	MN1	AT4G29390	AT4G29390			Ribosomal protein S30 family protein	RPS30B
3.998908119649e-23	0.457589057279041	0.262	0.168	1.52802278159908e-18	MN1	AT3G11830	AT3G11830			TCP-1/cpn60 chaperonin family protein	CCT7
4.05310156454508e-23	0.739709515314652	0.376	0.309	1.54873063882832e-18	MN1	AT5G58040	FIP1[V]	homolog of yeast FIP1 [V]	Encodes a subunit of the polyadenylation apparatus that interacts with and stimulates the activity of poly(A) polymerase. Additionally ; it interacts with several polyadenylation factor subunits and is an RNA-binding protein. It is suggested that this protein coordinates a number of polyadenylation factor subunits with PAP and with RNA. The mRNA is cell-to-cell mobile.	homolog of yeast FIP1 [V]	ATFIP1[V]; ATFIPS5; FIP1; FIP1[V]; FIPS5
4.2867357422409e-23	0.318519164614843	0.124	0.06	1.63800459446767e-18	MN1	AT2G20990	SYTA	synaptotagmin A	Encodes a protein specifically localized to the ER-PM boundary with similarity to synaptotagmins; a class of membrane trafficking proteins. SYT1 is expressed in all tissues. Loss of function mutations show hypersensitivity to NaCl and electrolyte leakage from the plasma membrane. SYT1 also affects calcium dependent freezing tolerance and mechanical stress response. Regulates endocytosis endosome …	synaptotagmin A	AtSYT1; ATSYTA; NTMC2T1.1; NTMC2TYPE1.1; SYT1; SYTA
4.44093233714866e-23	0.391998352335698	0.211	0.125	1.69692465534787e-18	MN1	AT2G31610	AT2G31610			Ribosomal protein S3 family protein
4.9435022625588e-23	0.615410842548037	0.355	0.272	1.88896164954634e-18	MN1	AT5G16680	AT5G16680		PHD protein which cooperates with AIPP2 and BAH domain protein AIPP3 to read H3K4 histone marks. The BAH-PHD bivalent histone reader complex silences a substantial subset of H3K27me3-enriched loci; including development and stress response-related genes.	RING/FYVE/PHD zinc finger superfamily protein	PAIPP2
5.11018844317856e-23	0.324771419434524	0.125	0.061	1.95265410602296e-18	MN1	AT2G47830	AT2G47830			Cation efflux family protein
5.172077327322e-23	0.352657928858997	0.197	0.112	1.97630246754301e-18	MN1	AT4G20260	PCAP1	plasma-membrane associated cation-binding protein 1	Encodes a Ca2+ and Cu2+ binding protein. N-terminal myristylation on glycine 2 appears to enable it to associate tightly with the plasma membrane. Recombinant PCaP1 interacts strongly with phosphatidylinositol 3;5-bisphosphate (PtdIns(3;5)P2) and PtdIns (3;4;5)P3; and weakly with PtdIns(3;5)P2 and PtdIns(4;5). It also interacts with calmodulin (CaM) in a calcium-dependent manner. CaM does not int…	plasma-membrane associated cation-binding protein 1	ATPCAP1; MDP25; PCAP1
5.39239995453887e-23	0.419601460218422	0.204	0.119	2.06048994662885e-18	MN1	AT2G27510	FD3	ferredoxin 3		ferredoxin 3	ATFD3; FD3
6.51318444252002e-23	0.413057829209626	0.149	0.079	2.48875290733133e-18	MN1	AT2G45640	SAP18	SIN3 associated polypeptide P18	Involved in the regulation of salt stress. Expression of AtSAP18 is induced by NaCl; cold; drought; ABA; and ethylene treatment. AtSAP18 and HDA19 associate with ERF3 and ERF4 both in vitro and in vivo.	SIN3 associated polypeptide P18	ATSAP18; SAP18
7.19447293177929e-23	0.148223422936881	0.593	0.47	2.74908005196219e-18	MN1	AT4G34110	PAB2	poly(A) binding protein 2	Putative poly-A binding protein. Member of a gene family .Expressed in stele and root meristem and post-fertilization ovules.Member of the class II family of PABP proteins. The mRNA is cell-to-cell mobile.	poly(A) binding protein 2	ATPAB2; PAB2; PABP2
7.19838034485703e-23	0.384611293307459	0.112	0.052	2.75057311357332e-18	MN1	AT4G05440	EDA35	embryo sac development arrest 35	Plays a role in pollen development and modulating DNA replication via interaction with MCM4 and MCM7 of the pre-replication complex.	temperature sensing protein-related	BICE1; EDA35
7.37046404854201e-23	0.368681844370806	0.151	0.079	2.81632801758839e-18	MN1	AT1G74230	GR-RBP5	glycine-rich RNA-binding protein 5	encodes a glycine-rich RNA binding protein. The mRNA is cell-to-cell mobile.	glycine-rich RNA-binding protein 5	GR-RBP5; ORRM4; RBGA2
7.95956264172709e-23	0.347544086308736	0.158	0.083	3.04142848103034e-18	MN1	AT4G31120	SKB1	SHK1 binding protein 1	Involved in vernalization. Required for epigenetic silencing of FLC; and for vernalization-mediated histone modification.	SHK1 binding protein 1	AtPMRT5; CAU1; PRMT5; SKB1
9.6918234731302e-23	0.510574091601854	0.152	0.082	3.70334266731778e-18	MN1	AT1G23970	AT1G23970			Protein of unknown function (DUF626)
1.04047841225451e-22	0.542329776902103	0.135	0.069	3.97577206106572e-18	MN1	AT5G38380	AT5G38380
1.07904174639465e-22	0.41617120670473	0.167	0.091	4.1231264171486e-18	MN1	AT2G45100	AT2G45100		Cyclin/Brf1-like TBP-binding protein. Double mutants with BRF2 show defects in pollen development. Involved in regulation of thermo tolerance.	Cyclin/Brf1-like TBP-binding protein	BRF1
1.18252712114888e-22	0.416703664810388	0.108	0.05	4.518554382622e-18	MN1	AT2G07698	AT2G07698			ATPase; F1 complex; alpha subunit protein
1.18572808865125e-22	0.452390473103534	0.168	0.093	4.53078559954528e-18	MN1	AT4G33250	EIF3K	eukaryotic translation initiation factor 3K	Encodes initiation factor 3k (EIF3k).	eukaryotic translation initiation factor 3K	ATTIF3K1; EIF3K; TIF3K1
1.26011051824619e-22	0.426274901879868	0.154	0.083	4.81500830127052e-18	MN1	AT1G17760	CSTF77		Encodes a homolog of the mammalian protein CstF77; a polyadenylation factor subunit. RNA 3&
1.32476425878269e-22	0.326983775117102	0.134	0.067	5.06205670923454e-18	MN1	AT5G59980	GAF1	GAMETOPHYTE DEFECTIVE 1	Encodes a predicted protein subunit of RNases P/MRP that plays a role in female gametophyte development and male competence.	Polymerase/histidinol phosphatase-like	AtRPP30; GAF1; RPP30
1.6265453748459e-22	0.378113904752621	0.131	0.066	6.21519253182365e-18	MN1	AT2G47580	U1A	spliceosomal protein U1A	encodes spliceosomal protein U1A	spliceosomal protein U1A	U1A
2.01377836440401e-22	0.379691589603335	0.149	0.078	7.69484850822417e-18	MN1	AT2G24990	AT2G24990			Serine/threonine-protein kinase Rio1
2.04186502094658e-22	0.523296812463168	0.284	0.189	7.80217043153896e-18	MN1	AT5G58420	AT5G58420			Ribosomal protein S4 (RPS4A) family protein
2.06430285589072e-22	0.419843146060708	0.144	0.077	7.88790764264405e-18	MN1	AT3G27700	AT3G27700			zinc finger (CCCH-type) family protein / RNA recognition motif (RRM)-containing protein
2.0750409391235e-22	0.435228369552981	0.164	0.09	7.92893893248481e-18	MN1	AT1G71080	AT1G71080			RNA polymerase II transcription elongation factor
2.10847550974722e-22	0.438113650896314	0.217	0.132	8.05669577029511e-18	MN1	AT1G74050	AT1G74050			Ribosomal protein L6 family protein
2.1767133143381e-22	0.397026334261692	0.114	0.054	8.3174392454173e-18	MN1	AT2G29700	PH1	pleckstrin homologue 1	Encodes a protein containing one PH (pleckstrin homology) domain with a short N-terminal extension The mRNA is cell-to-cell mobile.	pleckstrin homologue 1	ATPH1; PH1
2.44200726278721e-22	0.452306249249031	0.159	0.088	9.3311539518362e-18	MN1	AT3G04770	RPSAb	40s ribosomal protein SA B		40s ribosomal protein SA B	RPSAb
2.61984146864551e-22	0.343767639680139	0.27	0.173	1.00106762358414e-17	MN1	AT5G16130	AT5G16130			Ribosomal protein S7e family protein
2.86906609089722e-22	0.67003987168623	0.365	0.288	1.09629884399274e-17	MN1	AT1G32750	HAF01		This gene is predicted to encode a histone acetyltransferase. Five lines with RNAi constructs directed against HAF1 grow normally and can produce root calli; but have defects in agrobacterium-mediated transformation.	HAC13 protein (HAC13)	GTD1; HAC13; HAF01; HAF1; TAF1
2.91445939636779e-22	0.432574010665028	0.189	0.11	1.1136440799461e-17	MN1	AT3G54350	emb1967	embryo defective 1967		Forkhead-associated (FHA) domain-containing protein	emb1967
2.92143743058737e-22	0.605467417749429	0.147	0.08	1.11631045660174e-17	MN1	AT1G45976	SBP1	S-ribonuclease binding protein 1		S-ribonuclease binding protein 1	SBP1
2.9837519471745e-22	0.415630305807521	0.28	0.183	1.14012145653485e-17	MN1	AT1G23290	RPL27AB		Encodes a ribosomal protein L27A; a constituent of the large subunit of the ribosomal complex. Regulated by TCP20. The mRNA is cell-to-cell mobile.	Ribosomal protein L18e/L15 superfamily protein	RPL27A; RPL27AB
3.4359260885584e-22	0.281711914052634	0.102	0.046	1.31290171769905e-17	MN1	AT3G57060	AT3G57060			binding
3.67431698444751e-22	0.369537160272573	0.123	0.061	1.40399326292724e-17	MN1	AT3G52420	OEP7	outer envelope membrane protein 7	encodes a 7 kDa chloroplast outer envelope membrane protein.	outer envelope membrane protein 7	ATOEP7; OEP7
4.34876835033952e-22	0.304645314345221	0.106	0.049	1.66170787434824e-17	MN1	AT2G45240	MAP1A	methionine aminopeptidase 1A	Encodes a cytoplasmic MAP1 like methionine aminopeptidase which is involved in removing the N-terminal methionine from proteins. Induced mutants using RNAi technology which knocks out both MAP1 and MAP2 like genes show abnormal development.	methionine aminopeptidase 1A	MAP1A
4.43400344710854e-22	0.443060001211381	0.134	0.07	1.69427705717464e-17	MN1	AT1G09320	AT1G09320		Heterochromatin-binding protein which can bind to three H3K9me2 tails. Preferentially binds to long TEs. Required for transcriptional silencing; non-CG DNA methylation; and H3K9 dimethylation at some loci.	agenet domain-containing protein	ADCP1; AGDP1
4.43922105196241e-22	0.530573696428601	0.159	0.087	1.69627075616536e-17	MN1	AT2G07718	AT2G07718			Cytochrome b/b6 protein
4.68371463458312e-22	0.321425115357998	0.112	0.053	1.78969419902056e-17	MN1	AT5G25070	AT5G25070
5.26766525488101e-22	0.357199929783688	0.114	0.055	2.01282757054258e-17	MN1	AT1G77720	PPK1	putative protein kinase 1	Encodes a predicted protein kinase based on sequence similarity.	putative protein kinase 1	PPK1
5.4494227644509e-22	0.491367047836847	0.142	0.075	2.08227893252433e-17	MN1	AT3G21805	AT3G21805			snoRNA
6.08789525146278e-22	0.314234309417871	0.104	0.048	2.32624565453644e-17	MN1	AT1G26370	AT1G26370			RNA helicase family protein	RID1
6.18565643962761e-22	0.409627743058446	0.12	0.059	2.36360118214611e-17	MN1	AT5G18440	NUFIP	nuclear FMRP-interacting protein	Encodes NUFIP that directs assembly of C/D snoRNP (small nucleolar ribonucleoprotein).		AtNUFIP; NUFIP
6.48951586654969e-22	0.436584914934597	0.122	0.06	2.4797089077673e-17	MN1	AT2G03890	PI4K GAMMA 7	phosphoinositide 4-kinase gamma 7	Phosphoinositide kinase which undergo autophosphorylation and phosphorylate serine/threonine residues of protein substrates. Contains phosphoinositide 3/4-kinase and ubiquitin-like domains. The mRNA is cell-to-cell mobile.	phosphoinositide 4-kinase gamma 7	ATPI4K GAMMA 7; PI4K GAMMA 7; UBDK GAMMA 7
7.29350728956215e-22	0.396007239173637	0.139	0.072	2.78692207041459e-17	MN1	AT3G02200	AT3G02200			Proteasome component (PCI) domain protein
7.67568750149511e-22	0.376379759071114	0.142	0.074	2.93295695119629e-17	MN1	AT4G31300	PBA1		Encodes 20S proteasome subunit PBA1 (PBA1). PBA1 acts as a plant caspase-3-like enzyme.	N-terminal nucleophile aminohydrolases (Ntn hydrolases) superfamily protein	PBA1
7.95080544783875e-22	0.484454621275317	0.199	0.12	3.03808226967367e-17	MN1	AT3G17205	UPL6	ubiquitin protein ligase 6		ubiquitin protein ligase 6	UPL6
8.71457097068236e-22	0.718822302632257	0.267	0.191	3.32992471360744e-17	MN1	AT3G13200	EMB2769	EMBRYO DEFECTIVE 2769	Associates with core components of the Arabidopsis NineTeen complex (NTC) and its loss leads to inefcient splicing.	Cwf15 / Cwc15 cell cycle control family protein	CWC15; EMB2769
9.67756289714194e-22	0.474593344870604	0.115	0.056	3.69789355862691e-17	MN1	novel-Chr2-noncoding-139	NA	NA	NA	NA	NA
1.00279661638868e-21	0.437341885804414	0.145	0.077	3.83178615088278e-17	MN1	AT1G05410	AT1G05410			Protein of unknown function (DUF1423)
1.02355639027685e-21	0.507363351809395	0.198	0.121	3.91111132288687e-17	MN1	AT4G30750	AT4G30750
1.08757184391903e-21	0.409318882684682	0.1	0.046	4.15572077279901e-17	MN1	AT4G22850	AT4G22850			SNARE associated Golgi protein family
1.17378451076985e-21	0.378020900571448	0.149	0.08	4.48514799410268e-17	MN1	AT1G76550	AT1G76550		Phosphofructokinase family protein. Target of miRNA sRNA6.	Phosphofructokinase family protein
1.25661668937513e-21	0.28316347087435	0.115	0.055	4.80165803177132e-17	MN1	AT4G03960	PFA-DSP4	plant and fungi atypical dual-speci&
1.41740228750256e-21	0.592470681564165	0.149	0.083	5.41603588077603e-17	MN1	AT4G17730	SYP23	syntaxin of plants 23	member of SYP2 Gene Family. Together with SYP23 interacts with Tobacco mosaic virus 126 kDa protein; required for normal local virus accumulation and spread.	syntaxin of plants 23	ATSYP23; SYP23
1.61416188175471e-21	0.429245788965431	0.117	0.057	6.16787396637291e-17	MN1	AT3G16310	AT3G16310			mitotic phosphoprotein N' end (MPPN) family protein
1.74954528341319e-21	0.549072050063105	0.262	0.179	6.68518748245014e-17	MN1	AT2G16860	AT2G16860			GCIP-interacting family protein	AtSYF2
2.09116739222215e-21	0.460594908595314	0.194	0.116	7.99055972242007e-17	MN1	AT5G18580	FASS	FASS 1	fass mutants have aberrant cell shapes due to defects in arrangement of cortical microtubules. Encodes a protein highly conserved in higher plants and similar in its C-terminal part to B' regulatory subunits of type 2A protein phosphatases. Interacts with an Arabidopsis type A subunit of PP2A in the yeast two-hybrid system.	tonneau 2 (TON2)	EMB40; FASS; FASS 2; FS1; GDO; TON2
2.10904271560125e-21	0.469889102534275	0.139	0.074	8.05886312058393e-17	MN1	AT5G17070	AT5G17070		Encodes a PP4R2 domain protein that likely functions as a regulatory subunit of PP4; a highly conserved ser/thr protein phosphatase.		PP4R2L
2.19112813514462e-21	0.383039846796265	0.119	0.058	8.37251971720109e-17	MN1	AT2G23930	SNRNP-G	probable small nuclear ribonucleoprotein G		probable small nuclear ribonucleoprotein G	SNRNP-G
2.25037724574723e-21	0.388346834472417	0.109	0.052	8.59891649372476e-17	MN1	AT3G47850	AT3G47850
2.3815539552771e-21	0.424485119555605	0.299	0.2	9.10015581850933e-17	MN1	AT4G30990	AT4G30990			ARM repeat superfamily protein
3.0068539258211e-21	0.468986847069694	0.169	0.098	1.1489489535955e-16	MN1	AT5G49880	MAD1	mitotic arrest deficient 1	Encodes a spindle assembly checkpoint protein MAD1. The mRNA is cell-to-cell mobile.	mitotic checkpoint family protein	AtMAD1; MAD1; NES1
3.12275069149726e-21	0.628297420621335	0.289	0.207	1.19323426672802e-16	MN1	AT5G59430	TRP1	telomeric repeat binding protein 1	Encodes a telomeric repeat binding protein with a DNA binding domain at its C terminus. The DNA binding domain has a preference for GGTTTAG sequences and at least five of these repeats are required for recognition by a nearly full-length TRP1 protein.	telomeric repeat binding protein 1	ATTRP1; TRP1
3.14120045758759e-21	0.341810286787846	0.106	0.05	1.20028410684879e-16	MN1	AT4G08940	AT4G08940			Ubiquitin carboxyl-terminal hydrolase family protein
3.2705260541444e-21	0.339966881532989	0.152	0.082	1.24970071054912e-16	MN1	AT3G02530	AT3G02530			TCP-1/cpn60 chaperonin family protein	CCT6-2
3.31300060381482e-21	0.642260024447393	0.529	0.499	1.26593066072368e-16	MN1	AT4G02890	UBQ14		Polyubiquitin gene containing 4 ubiquitin repeats.	Ubiquitin family protein	UBQ14
3.32719557061114e-21	0.424071011354028	0.332	0.233	1.27135469948622e-16	MN1	AT2G27720	AT2G27720			60S acidic ribosomal protein family
3.65464496209758e-21	0.361364164939328	0.108	0.051	1.39647638646711e-16	MN1	AT5G40520	AT5G40520
3.92794017838434e-21	0.315720077480055	0.107	0.051	1.50090522156244e-16	MN1	AT5G44785	OSB3	organellar single-stranded DNA binding protein 3	Organellar Single-stranded DNA Binding protein. Decreases MMEJ on long ssDNA templates.	organellar single-stranded DNA binding protein 3	OSB3
4.11992557262671e-21	0.368409875711383	0.189	0.11	1.57426476055639e-16	MN1	AT5G67240	SDN3	small RNA degrading nuclease 3		small RNA degrading nuclease 3	SDN3
4.12726664676515e-21	0.407257833245375	0.213	0.13	1.57706985839543e-16	MN1	AT1G34030	AT1G34030			Ribosomal protein S13/S18 family
4.72964983393668e-21	0.306544917913659	0.235	0.144	1.80724649804555e-16	MN1	AT5G66930	AT5G66930				ATG101
4.85108411008582e-21	0.46396002915633	0.147	0.078	1.85364774930489e-16	MN1	AT4G13260	YUC2	YUCCA2	Encodes YUC2. Catalyzes conversion of IPA (indole-3-pyruvic acid) to IAA (indole-3-acetic acid) in auxin biosynthesis pathway.	Flavin-binding monooxygenase family protein	AtYUC2; YUC2
5.46923844463575e-21	0.407607697173558	0.267	0.175	2.08985070207977e-16	MN1	AT4G31985	AT4G31985			Ribosomal protein L39 family protein
5.64086945524963e-21	0.451403404733027	0.15	0.082	2.15543262754544e-16	MN1	AT1G18900	AT1G18900			Pentatricopeptide repeat (PPR) superfamily protein
6.0303714121852e-21	0.51678984703992	0.282	0.195	2.30426522031009e-16	MN1	AT5G04235	AT5G04235			transposable element gene
6.11482326096936e-21	0.503759159843618	0.292	0.204	2.336535116249e-16	MN1	AT2G35340	MEE29	maternal effect embryo arrest 29		helicase domain-containing protein	MEE29
6.95911878706774e-21	0.483743401345482	0.299	0.211	2.65914887972645e-16	MN1	AT4G31880	AT4G31880		One of 5 PO76/PDS5 cohesion cofactor orthologs of Arabidopsis.		AtPDS5C; PDS5C
8.94625642114457e-21	0.501990111020566	0.128	0.067	3.41845404108355e-16	MN1	AT1G48040	AT1G48040			Protein phosphatase 2C family protein
9.02681648308254e-21	0.714406204168865	0.273	0.195	3.44923684635067e-16	MN1	AT1G48900	AT1G48900			Signal recognition particle; SRP54 subunit protein
9.57614101707611e-21	0.570460856771291	0.451	0.378	3.65913924403495e-16	MN1	AT1G76810	AT1G76810			eukaryotic translation initiation factor 2 (eIF-2) family protein	eIF5B1
1.00033777945848e-20	0.345563521966697	0.157	0.086	3.8223906890888e-16	MN1	AT5G08600	AT5G08600			U3 ribonucleoprotein (Utp) family protein
1.07597144052255e-20	0.362748222199944	0.173	0.098	4.11139447138073e-16	MN1	AT4G35570	HMGB5	high mobility group B5	Encodes a protein belonging to the subgroup of HMGB (high mobility group B) proteins that have a distinctive DNA-binding motif; the HMG-box domain. The motif confers non-sequence specific interaction with linear DNA and structure-specific binding to distorted DNA sites. The HMGB proteins are involved in the assembly of nucleoprotein complexes. Cannot be phosphorylated by CK2alpha.	high mobility group B5	HMGB5; HMGD; NFD05; NFD5
1.08610497967378e-20	0.346698610911276	0.104	0.05	4.15011573783147e-16	MN1	novel-Chr2-coding-265	NA	NA	NA	NA	NA
1.08810156893363e-20	0.327677846402237	0.142	0.075	4.15774490505229e-16	MN1	AT1G61570	TIM13	translocase of the inner mitochondrial membrane 13	Encodes a putative small zinc finger-like protein (TIM13); nucleus-encoded gene whose product is found in the mitochondrial inner membrane space.	translocase of the inner mitochondrial membrane 13	TIM13
1.21505678458476e-20	0.520366729788783	0.269	0.186	4.64285347957682e-16	MN1	AT1G09770	CDC5	cell division cycle 5	Member of MYB3R- and R2R3- type MYB- encoding genes. Essential for plant innate immunity. Interacts with MOS4 and PRL1. The mRNA is cell-to-cell mobile.	cell division cycle 5	ATCDC5; ATMYBCDC5; CDC5
1.25495285022268e-20	0.433874923667663	0.293	0.199	4.79530033598589e-16	MN1	AT4G26640	WRKY20		member of WRKY Transcription Factor; Group I	WRKY family transcription factor family protein	AtWRKY20; WRKY20
1.26896068998916e-20	0.285359835872586	0.103	0.048	4.84882569251757e-16	MN1	AT4G26210	AT4G26210			Mitochondrial ATP synthase subunit G protein
1.3781358855933e-20	0.54600882451018	0.273	0.186	5.26599503244055e-16	MN1	AT1G33140	PGY2	PIGGYBACK2	Encodes ribosomal protein L9. Identified in a screen for enhancers of as1. as1/pgy double mutants show defects in leaf vascular patterning and adaxial cell fate. Double mutant analysis indicates pgy genes function in the same pathway as REV; KAN1 and KAN2. The mRNA is cell-to-cell mobile.	Ribosomal protein L6 family	PGY2
1.44484080029196e-20	0.56245027148313	0.522	0.467	5.52088118199561e-16	MN1	AT2G35680	AT2G35680		Encodes a phosphatidylglycerophosphate (PGP) phosphatase involved in the synthesis of plastidial Phosphatidylglycerol (PG) in conjunction with PGPP1 and PTPMT2 in root. PTPMT1 levels were higher in node; cauline leaf; and flower than in root; leaf; and stem.	Phosphotyrosine protein phosphatases superfamily protein	PTPMT1
1.64848080065034e-20	0.354959139593591	0.149	0.081	6.29900998736501e-16	MN1	AT3G60410	AT3G60410			Protein of unknown function (DUF1639)
1.66908086538009e-20	0.382650663842885	0.112	0.055	6.37772489470386e-16	MN1	AT5G44320	AT5G44320			Eukaryotic translation initiation factor 3 subunit 7 (eIF-3)
1.67081469206206e-20	0.357149559948361	0.175	0.1	6.38435001983834e-16	MN1	AT2G45730	AT2G45730			eukaryotic initiation factor 3 gamma subunit family protein	AtTRM6; TRM6
1.76138026958988e-20	0.362548087470531	0.211	0.127	6.73041014812991e-16	MN1	AT2G31270	CDT1A	homolog of yeast CDT1 A	Encodes a cyclin-dependent protein kinase. Involved in nuclear DNA replication and plastid division. Located in nucleus and chloroplast.	homolog of yeast CDT1 A	ATCDT1A; CDT1; CDT1A
1.8048983511336e-20	0.552898372940752	0.205	0.127	6.8966970895166e-16	MN1	ATMG00160	COX2	cytochrome oxidase 2	cytochrome c oxidase subunit 2	cytochrome oxidase 2	COX2
1.93669184720298e-20	0.374917651898243	0.194	0.115	7.4002932173473e-16	MN1	AT1G20693	HMGB2	high mobility group B2	Encodes a protein belonging to the subgroup of HMGB (high mobility group B) proteins that have a distinctive DNA-binding motif; the HMG-box domain. The motif confers non-sequence specific interaction with linear DNA and structure-specific binding to distorted DNA sites. The HMGB proteins are involved in the assembly of nucleoprotein complexes. Can be phosphorylated by CK2alpha. The mRNA is cell-t…	high mobility group B2	HMG BETA 1; HMGB2; NFD02; NFD2
2.00882642424973e-20	0.411474789137462	0.158	0.088	7.67592664970063e-16	MN1	AT4G28200	AT4G28200
2.41119209208156e-20	0.433273960806511	0.171	0.098	9.21340610305285e-16	MN1	AT1G06900	AT1G06900			Insulinase (Peptidase family M16) family protein
2.62019896150171e-20	0.387113239021815	0.169	0.098	1.00120422517942e-15	MN1	AT1G10700	PRS3	phosphoribosyl pyrophosphate (PRPP) synthase 3	Encodes a P-independent phosphoribosyl pyrophosphate (PRPP) synthase.	phosphoribosyl pyrophosphate (PRPP) synthase 3	PRS3
2.6960442460871e-20	0.423158654133597	0.244	0.159	1.03018546687234e-15	MN1	AT2G18110	AT2G18110			Translation elongation factor EF1B/ribosomal protein S6 family protein
2.79429225715997e-20	0.393324503479427	0.197	0.119	1.0677270143834e-15	MN1	AT1G10840	TIF3H1	translation initiation factor 3 subunit H1	Encodes eukaryotic initiation factor 3H1 subunit (TIF3H1).	translation initiation factor 3 subunit H1	TIF3H1
2.90346342928899e-20	0.40361235735917	0.184	0.11	1.10944241096562e-15	MN1	AT5G09920	NRPB4		Non-catalytic subunit specific to DNA-dependent RNA polymerase II; the ortholog of budding yeast RPB4)	RNA polymerase II; Rpb4; core protein	ATRPB15.9; NRPB4; RPB15.9; RPB15.9.9
2.94655834019599e-20	0.355434063159775	0.157	0.087	1.12590940737229e-15	MN1	AT1G48630	RACK1B_AT	receptor for activated C kinase 1B	Encodes a protein with similarity to mammalian RACKs. RACKs function to shuttle activated protein kinase C to different subcellular sites and may also function as a scaffold through physical interactions with other proteins. RACK1B has no phenotype on its own and probably acts redundantly with RACK1A and RACK1C.	receptor for activated C kinase 1B	RACK1B; RACK1B_AT
2.95245990264357e-20	0.376024973089934	0.125	0.065	1.12816445339913e-15	MN1	AT4G19590	AT4G19590			Chaperone DnaJ-domain superfamily protein
2.96480138312752e-20	0.416661041882184	0.124	0.064	1.13288025650686e-15	MN1	AT2G37940	AtIPCS2	Arabidopsis Inositol phosphorylceramide synthase 2		Arabidopsis Inositol phosphorylceramide synthase 2	AtIPCS2; ERH1
3.07732297402112e-20	0.3758747654017	0.121	0.062	1.17587588160321e-15	MN1	AT3G18980	ETP1	EIN2 targeting protein1		EIN2 targeting protein1	ETP1
3.1885579859501e-20	0.385929749624518	0.131	0.069	1.21837989201139e-15	MN1	AT2G15270	AT2G15270
3.63876132041304e-20	0.455324350792941	0.246	0.163	1.39040708814303e-15	MN1	AT4G11160	AT4G11160			Translation initiation factor 2; small GTP-binding protein
3.73393498714626e-20	0.541697488372316	0.158	0.092	1.42677389793846e-15	MN1	AT3G51180	AT3G51180			Zinc finger C-x8-C-x5-C-x3-H type family protein
3.78562542919794e-20	0.431660051964304	0.25	0.165	1.44652533275082e-15	MN1	AT5G52650	AT5G52650			RNA binding Plectin/S10 domain-containing protein
3.81694711460653e-20	0.35831209814685	0.113	0.056	1.4584936619623e-15	MN1	AT1G48580	AT1G48580
3.97158108443723e-20	0.34095246865701	0.101	0.048	1.51758084817431e-15	MN1	AT3G17740	AT3G17740
4.1226298939853e-20	0.337404713703008	0.142	0.076	1.57529810879072e-15	MN1	AT5G20720	CPN20	chaperonin 20	Encodes a chloroplast co-chaperonin with similarity to CPN21 from spinach; E.coli GroES.	chaperonin 20	ATCPN21; CHCPN10; CPN10; CPN20; CPN21
4.31901676743765e-20	0.837748868295239	0.237	0.165	1.6503394970056e-15	MN1	AT4G39160	AT4G39160			Homeodomain-like superfamily protein
4.76815761195625e-20	0.323267028829845	0.134	0.07	1.8219607051046e-15	MN1	AT5G43500	ARP9	actin-related protein 9	encodes a protein whose sequence is similar to actin-related proteins (ARPs) in other organisms. Member of nuclear ARP family of genes.	actin-related protein 9	ARP9; ATARP9
4.97999495371815e-20	0.376199519669817	0.164	0.094	1.90290587176524e-15	MN1	AT2G32730	AT2G32730			26S proteasome regulatory complex; non-ATPase subcomplex; Rpn2/Psmd1 subunit
[truncated: 32,729 more rows]
